# Supplementary material for: 3-Fluoro­benzoic acid–4-acetyl­pyridine (1/1) at 100 K
Source: Acta Crystallogr Sect E Struct Rep Online. 2009 Jan 23;65(Pt 2):o380. doi: 10.1107/S1600536809002396 (PMC2968409; doi:10.1107/S1600536809002396)
Supplement: Supplementary file 1 [file e-65-0o380-sup1.cif]

##############################################################################
###                                                                        ###
###        Electronic paper (Acta Crystallographica Section E)             ###
###                                                                        ###
##############################################################################
#                                                                            #
# This CIF contains the data in a paper accepted for publication in Acta     #
# Crystallographica Section E. It conforms to the requirements of Notes      #
# for Authors for Section E, and has been peer reviewed under the auspices   #
# of the IUCr Commission on Journals.                                        #
#                                                                            #
# Full details of the Crystallographic Information File format               #
# are given in the paper "The Crystallographic Information File (CIF):       #
# a New Standard Archive File for Crystallography" by S. R. Hall, F. H.      #
# Allen and I. D. Brown [Acta Cryst. (1991), A47, 655-685].                  #
#                                                                            #
# The current version of the core CIF dictionary is obtainable from          #
# ftp://ftp.iucr.org/pub/cif_core.dic. The current version number is 2.4.    #
#                                                                            #
# Software is freely available for graphical display of the structure(s) in  #
# this CIF.  For information consult the CIF home page http://www.iucr.org/  #
# cif/home.html                                                              #
#                                                                            #
# This file may be used for bona fide research purposes within the           #
# scientific community so long as proper attribution is given to the journal # 
# article from which it was obtained.                                        #
#                                                                            #
##############################################################################
                                             
data_global
_audit_creation_method     'WinGX routine CIF_UPDATE'
_audit_conform_dict_name     cif_core.dic
_audit_conform_dict_version     2.3
_journal_data_validation_number     ?
_journal_date_recd_electronic     2009-01-07
_journal_date_accepted     2009-01-19
_journal_name_full     'Acta Crystallographica, Section E'
_journal_year     2009
_journal_volume     65
_journal_issue      2
_journal_page_first     o380
_journal_page_last     o380
_journal_paper_category     QO
_journal_coeditor_code     LH2755
_publ_contact_author_name     'Thomas, Lynne H'
_publ_contact_author_address
;
Department of Chemistry
University of Glasgow
Glasgow G12 8QQ
Scotland
;
_publ_contact_author_email     lynnet@chem.gla.ac.uk
_publ_contact_author_fax     '44(141)3304888'
_publ_contact_author_phone     '44(141)3308262'
_publ_section_title
;
3-Fluorobenzoic acid--4-acetylpyridine (1/1) at 100 K
;
loop_
    _publ_author_name
    _publ_author_address
    'Craig, Gavin A.'
;
WestCHEM
Department of Chemistry
University of Glasgow
University Avenue
Glasgow G12 8QQ
Scotland
;
    'Thomas, Lynne H.'
;
WestCHEM
Department of Chemistry
University of Glasgow
University Avenue
Glasgow G12 8QQ
Scotland
;
    'Adam, Martin S.'
;
WestCHEM
Department of Chemistry
University of Glasgow
University Avenue
Glasgow G12 8QQ
Scotland
;
    'Ballantyne, Angela'
;
Department of Chemistry
University of Glasgow
University Avenue
Glasgow G12 8QQ
Scotland
;
    'Cairns, Andrew'
;
Department of Chemistry
University of Glasgow
University Avenue
Glasgow G12 8QQ
Scotland
;
    'Cairns, Stephen C.'
;
WestCHEM
Department of Chemistry
University of Glasgow
University Avenue
Glasgow G12 8QQ
Scotland
;
    'Copeland, Gary'
;
Department of Chemistry
University of Glasgow
University Avenue
Glasgow G12 8QQ
Scotland
;
    'Harris, Clifford'
;
Department of Chemistry
University of Glasgow
University Avenue
Glasgow G12 8QQ
Scotland
;
    'McCalmont, Eve'
;
Department of Chemistry
University of Glasgow
University Avenue
Glasgow G12 8QQ
Scotland
;
    'McTaggart, Robert'
;
Department of Chemistry
University of Glasgow
University Avenue
Glasgow G12 8QQ
Scotland
;
    'Martin, Alan R. G.'
;
Department of Chemistry
University of Glasgow
University Avenue
Glasgow G12 8QQ
Scotland
;
    'Palmer, Sarah'
;
Department of Chemistry
University of Glasgow
University Avenue
Glasgow G12 8QQ
Scotland
;
    'Quail, Jenna'
;
Department of Chemistry
University of Glasgow
University Avenue
Glasgow G12 8QQ
Scotland
;
    'Saxby, Harriet'
;
Department of Chemistry
University of Glasgow
University Avenue
Glasgow G12 8QQ
Scotland
;
    'Sneddon, Duncan J.'
;
WestCHEM
Department of Chemistry
University of Glasgow
University Avenue
Glasgow G12 8QQ
Scotland
;
    'Stewart, Graeme'
;
Department of Chemistry
University of Glasgow
University Avenue
Glasgow G12 8QQ
Scotland
;
    'Thomson, Neil'
;
Department of Chemistry
University of Glasgow
University Avenue
Glasgow G12 8QQ
Scotland
;
    'Whyte, Alex'
;
Department of Chemistry
University of Glasgow
University Avenue
Glasgow G12 8QQ
Scotland
;
    'Wilson, Chick C.'
;
WestCHEM
Department of Chemistry
University of Glasgow
University Avenue
Glasgow G12 8QQ
Scotland
;
    'Parkin, Andrew'
;
WestCHEM
Department of Chemistry
University of Glasgow
University Avenue
Glasgow G12 8QQ
Scotland
;
data_I
_audit_creation_method     'WinGX routine CIF_UPDATE'
_chemical_name_systematic
;
3-Fluorobenzoic acid--4-acetylpyridine (1/1)
;
_chemical_formula_moiety     'C7 H5 F O2 , C7 H7 N O'
_chemical_formula_sum     'C14 H12 F N O3'
_chemical_formula_iupac     'C7 H5 F O2 , C7 H7 N O'
_chemical_formula_weight     261.25
_symmetry_cell_setting     monoclinic
_symmetry_space_group_name_H-M     'P 21/n'
_symmetry_space_group_name_Hall     '-P 2yn'
loop_
    _symmetry_equiv_pos_as_xyz
    'x, y, z'
    '-x+1/2, y+1/2, -z+1/2'
    '-x, -y, -z'
    'x-1/2, -y-1/2, z-1/2'
_cell_length_a     10.0498(11)
_cell_length_b     10.5779(8)
_cell_length_c     11.5045(8)
_cell_angle_alpha     90
_cell_angle_beta     92.026(4)
_cell_angle_gamma     90
_cell_volume     1222.23(18)
_cell_formula_units_Z     4
_cell_measurement_reflns_used     10265
_cell_measurement_theta_min     3
_cell_measurement_theta_max     28
_cell_measurement_temperature     100(2)
_exptl_crystal_description     block
_exptl_crystal_colour     colourless
_exptl_crystal_size_max     0.3
_exptl_crystal_size_mid     0.25
_exptl_crystal_size_min     0.2
_exptl_crystal_density_diffrn     1.42
_exptl_crystal_density_method     'not measured'
_exptl_crystal_F_000     544
_exptl_absorpt_coefficient_mu     0.11
_exptl_absorpt_correction_type     none
_diffrn_ambient_temperature     100(2)
_diffrn_radiation_type     MoK\a
_diffrn_radiation_wavelength     0.71073
_diffrn_measurement_device_type     'Rigaku R-AXIS RAPID IP image-plate'
_diffrn_measurement_method     \w
_diffrn_reflns_number     15130
_diffrn_reflns_av_R_equivalents     0.031
_diffrn_reflns_theta_min     3.27
_diffrn_reflns_theta_max     27.48
_diffrn_reflns_theta_full     27.48
_diffrn_measured_fraction_theta_max     0.996
_diffrn_measured_fraction_theta_full     0.996
_diffrn_reflns_limit_h_min     -13
_diffrn_reflns_limit_h_max     13
_diffrn_reflns_limit_k_min     -13
_diffrn_reflns_limit_k_max     11
_diffrn_reflns_limit_l_min     -13
_diffrn_reflns_limit_l_max     14
_reflns_number_total     2787
_reflns_number_gt     1888
_reflns_threshold_expression     I>2\s(I)
_refine_ls_structure_factor_coef     Fsqd
_refine_ls_matrix_type     full
_refine_ls_R_factor_gt     0.035
_refine_ls_wR_factor_ref     0.0986
_refine_ls_goodness_of_fit_ref     1.046
_refine_ls_restrained_S_all     1.046
_refine_ls_number_reflns     2787
_refine_ls_number_parameters     220
_refine_ls_number_restraints     1
_refine_ls_hydrogen_treatment     mixed
_refine_ls_weighting_scheme     calc
_refine_ls_weighting_details
               'calc w = 1/[\s^2^(Fo^2^)+(0.0573P)^2^] where P=(Fo^2^+2Fc^2^)/3'
_refine_ls_shift/su_max     0.001
_refine_diff_density_max     0.23
_refine_diff_density_min     -0.208
_refine_ls_extinction_method     none
loop_
    _atom_type_symbol
    _atom_type_description
    _atom_type_scat_dispersion_real
    _atom_type_scat_dispersion_imag
    _atom_type_scat_source
    C C 0.0033 0.0016 'International Tables Vol C Tables 4.2.6.8 and 6.1.1.4'
    H H 0 0 'International Tables Vol C Tables 4.2.6.8 and 6.1.1.4'
    F F 0.0171 0.0103 'International Tables Vol C Tables 4.2.6.8 and 6.1.1.4'
    N N 0.0061 0.0033 'International Tables Vol C Tables 4.2.6.8 and 6.1.1.4'
    O O 0.0106 0.006 'International Tables Vol C Tables 4.2.6.8 and 6.1.1.4'
_computing_data_collection     'CrystalClear (Rigaku, 2008)'
_computing_cell_refinement     'CrystalClear (Rigaku, 2008)'
_computing_data_reduction     'CrystalClear (Rigaku, 2008)'
_computing_structure_solution     'SHELXS97 (Sheldrick, 2008)'
_computing_structure_refinement     'SHELXL97 (Sheldrick, 2008)'
_computing_molecular_graphics
            'ORTEP-3 (Farrugia, 1997) and Mercury (Macrae <i>et al.</i>,  2006)'
_computing_publication_material     'WinGX (Farrugia, 1999)'
loop_
    _atom_site_type_symbol
    _atom_site_label
    _atom_site_fract_x
    _atom_site_fract_y
    _atom_site_fract_z
    _atom_site_U_iso_or_equiv
    _atom_site_adp_type
    _atom_site_calc_flag
    _atom_site_refinement_flags
    _atom_site_occupancy
    _atom_site_disorder_assembly
    _atom_site_disorder_group
    F F1 0.86852(8) 0.91451(8) 0.42397(7) 0.0336(2) Uani d PD 0.96 A 1
    C C2 0.80192(13) 0.81276(12) 0.46507(11) 0.0243(3) Uani d PD 0.96 A 1
    C C2A 0.80192(13) 0.81276(12) 0.46507(11) 0.0243(3) Uani d P 0.04 A 2
    H H2A 0.8481 0.8820 0.4373 0.029 Uiso calc PR 0.04 A 2
    C C3 0.67564(13) 0.83201(12) 0.50485(11) 0.0220(3) Uani d . 1 . .
    H H3 0.6362(14) 0.9146(14) 0.5003(11) 0.024(4) Uiso d . 1 . .
    C C4 0.60718(12) 0.72721(12) 0.54569(10) 0.0203(3) Uani d . 1 A .
    C C5 0.66565(13) 0.60822(12) 0.54596(10) 0.0229(3) Uani d . 1 . .
    H H5 0.6176(15) 0.5344(14) 0.5736(12) 0.029(4) Uiso d . 1 . .
    C C6 0.79390(13) 0.59376(13) 0.50555(11) 0.0251(3) Uani d P 0.96 A 1
    H H6 0.8334 0.5142 0.5063 0.030 Uiso calc PR 0.96 A 1
    C C6A 0.79390(13) 0.59376(13) 0.50555(11) 0.0251(3) Uani d PD 0.04 A 2
    F F1A 0.8666(19) 0.4867(15) 0.5104(17) 0.033(4) Uiso d PD 0.04 A 2
    C C7 0.86291(14) 0.69651(13) 0.46440(11) 0.0256(3) Uani d . 1 . .
    H H7 0.9528(16) 0.6854(14) 0.4351(12) 0.027(4) Uiso d . 1 . .
    C C8 0.46965(13) 0.74749(11) 0.58875(10) 0.0211(3) Uani d . 1 . .
    O O9 0.41636(10) 0.64448(9) 0.63191(8) 0.0299(2) Uani d . 1 A .
    H H9 0.325(2) 0.6594(19) 0.6527(17) 0.068(6) Uiso d . 1 . .
    O O10 0.41357(9) 0.84903(9) 0.58340(8) 0.0287(2) Uani d . 1 A .
    N N11 0.16961(11) 0.68081(10) 0.69676(9) 0.0235(3) Uani d . 1 . .
    C C12 0.09586(13) 0.58338(13) 0.73125(11) 0.0235(3) Uani d . 1 . .
    H H12 0.1365(15) 0.4988(14) 0.7270(11) 0.026(4) Uiso d . 1 . .
    C C13 0.11730(14) 0.79700(13) 0.70272(11) 0.0254(3) Uani d . 1 . .
    H H13 0.1748(15) 0.8649(15) 0.6758(12) 0.030(4) Uiso d . 1 . .
    C C14 -0.00901(13) 0.81965(13) 0.74237(11) 0.0240(3) Uani d . 1 . .
    H H14 -0.0396(15) 0.9059(16) 0.7441(13) 0.033(4) Uiso d . 1 . .
    C C15 -0.03229(13) 0.59762(12) 0.77072(10) 0.0213(3) Uani d . 1 . .
    H H15 -0.0813(14) 0.5233(14) 0.7917(12) 0.026(4) Uiso d . 1 . .
    C C16 -0.08659(12) 0.71782(12) 0.77594(10) 0.0208(3) Uani d . 1 . .
    C C17 -0.22611(13) 0.74106(12) 0.81607(10) 0.0222(3) Uani d . 1 . .
    O O18 -0.26975(10) 0.84818(9) 0.81733(9) 0.0327(3) Uani d . 1 . .
    C C19 -0.30654(14) 0.63097(14) 0.85455(13) 0.0282(3) Uani d . 1 . .
    H H19A -0.399(2) 0.6527(17) 0.8522(15) 0.049(5) Uiso d . 1 . .
    H H19B -0.2946(17) 0.5564(17) 0.8057(14) 0.045(5) Uiso d . 1 . .
    H H19C -0.2765(17) 0.6106(17) 0.9328(15) 0.050(5) Uiso d . 1 . .
loop_
    _atom_site_aniso_label
    _atom_site_aniso_U_11
    _atom_site_aniso_U_22
    _atom_site_aniso_U_33
    _atom_site_aniso_U_12
    _atom_site_aniso_U_13
    _atom_site_aniso_U_23
    F1 0.0277(5) 0.0260(5) 0.0480(5) -0.0030(3) 0.0144(4) 0.0045(4)
    C2 0.0239(7) 0.0238(7) 0.0255(7) -0.0041(5) 0.0044(5) 0.0021(5)
    C2A 0.0239(7) 0.0238(7) 0.0255(7) -0.0041(5) 0.0044(5) 0.0021(5)
    C3 0.0236(7) 0.0210(7) 0.0215(6) 0.0006(5) 0.0014(5) -0.0009(5)
    C4 0.0203(6) 0.0220(7) 0.0186(6) -0.0006(5) 0.0003(5) -0.0013(5)
    C5 0.0258(7) 0.0223(7) 0.0207(6) -0.0009(5) 0.0013(5) 0.0016(5)
    C6 0.0265(7) 0.0232(7) 0.0257(6) 0.0045(5) 0.0031(5) -0.0007(5)
    C6A 0.0265(7) 0.0232(7) 0.0257(6) 0.0045(5) 0.0031(5) -0.0007(5)
    C7 0.0215(7) 0.0299(7) 0.0255(7) 0.0032(5) 0.0047(5) 0.0010(5)
    C8 0.0203(6) 0.0209(7) 0.0221(6) -0.0018(5) 0.0008(5) -0.0012(5)
    O9 0.0223(5) 0.0251(5) 0.0428(6) -0.0002(4) 0.0101(4) 0.0039(4)
    O10 0.0251(5) 0.0224(5) 0.0391(5) 0.0015(4) 0.0081(4) 0.0013(4)
    N11 0.0207(5) 0.0241(6) 0.0259(6) -0.0014(4) 0.0029(4) 0.0015(4)
    C12 0.0235(7) 0.0224(7) 0.0247(7) 0.0011(5) 0.0029(5) -0.0003(5)
    C13 0.0254(7) 0.0230(7) 0.0278(7) -0.0033(6) 0.0015(5) 0.0021(5)
    C14 0.0256(7) 0.0189(7) 0.0275(7) 0.0002(5) -0.0006(5) -0.0003(5)
    C15 0.0220(6) 0.0189(7) 0.0231(6) -0.0010(5) 0.0018(5) 0.0009(5)
    C16 0.0197(6) 0.0227(7) 0.0199(6) 0.0000(5) -0.0018(5) -0.0021(5)
    C17 0.0211(7) 0.0225(7) 0.0228(6) 0.0018(5) -0.0013(5) -0.0037(5)
    O18 0.0270(5) 0.0236(5) 0.0477(6) 0.0054(4) 0.0055(4) -0.0027(4)
    C19 0.0205(7) 0.0279(8) 0.0364(8) 0.0003(6) 0.0048(6) -0.0001(6)
_geom_special_details
;
All e.s.d.'s (except the e.s.d. in the dihedral angle between two l.s. planes)
are estimated using the full covariance matrix. The cell e.s.d.'s are taken
into account individually in the estimation of e.s.d.'s in distances, angles
and torsion angles; correlations between e.s.d.'s in cell parameters are only
used when they are defined by crystal symmetry. An approximate (isotropic)
treatment of cell e.s.d.'s is used for estimating e.s.d.'s involving l.s.
planes.
;
loop_
    _geom_bond_atom_site_label_1
    _geom_bond_atom_site_label_2
    _geom_bond_site_symmetry_2
    _geom_bond_distance
    _geom_bond_publ_flag
    F1 C2 . 1.3611(15) ?
    C2 C7 . 1.3740(19) ?
    C2 C3 . 1.3794(18) ?
    C3 C4 . 1.3949(18) ?
    C3 H3 . 0.960(15) ?
    C4 C5 . 1.3890(18) ?
    C4 C8 . 1.5001(18) ?
    C5 C6 . 1.3940(18) ?
    C5 H5 . 0.978(15) ?
    C6 C7 . 1.3819(19) ?
    C6 H6 . 0.9300 ?
    C7 H7 . 0.982(16) ?
    C8 O10 . 1.2135(15) ?
    C8 O9 . 1.3189(15) ?
    O9 H9 . 0.97(2) ?
    N11 C12 . 1.3378(17) ?
    N11 C13 . 1.3394(17) ?
    C12 C15 . 1.3888(18) ?
    C12 H12 . 0.985(15) ?
    C13 C14 . 1.3848(19) ?
    C13 H13 . 0.979(16) ?
    C14 C16 . 1.3923(18) ?
    C14 H14 . 0.963(16) ?
    C15 C16 . 1.3858(18) ?
    C15 H15 . 0.963(15) ?
    C16 C17 . 1.5118(17) ?
    C17 O18 . 1.2153(15) ?
    C17 C19 . 1.4935(19) ?
    C19 H19A . 0.955(19) ?
    C19 H19B . 0.978(17) ?
    C19 H19C . 0.964(18) ?
loop_
    _geom_angle_atom_site_label_1
    _geom_angle_atom_site_label_2
    _geom_angle_atom_site_label_3
    _geom_angle_site_symmetry_1
    _geom_angle_site_symmetry_3
    _geom_angle
    _geom_angle_publ_flag
    F1 C2 C7 . . 118.74(11) ?
    F1 C2 C3 . . 117.91(12) ?
    C7 C2 C3 . . 123.35(12) ?
    C2 C3 C4 . . 117.71(12) ?
    C2 C3 H3 . . 119.9(8) ?
    C4 C3 H3 . . 122.3(8) ?
    C5 C4 C3 . . 120.48(12) ?
    C5 C4 C8 . . 121.57(11) ?
    C3 C4 C8 . . 117.95(11) ?
    C4 C5 C6 . . 119.65(12) ?
    C4 C5 H5 . . 120.7(9) ?
    C6 C5 H5 . . 119.6(9) ?
    C7 C6 C5 . . 120.60(13) ?
    C7 C6 H6 . . 119.7 ?
    C5 C6 H6 . . 119.7 ?
    C2 C7 C6 . . 118.20(12) ?
    C2 C7 H7 . . 121.6(9) ?
    C6 C7 H7 . . 120.2(9) ?
    O10 C8 O9 . . 123.80(12) ?
    O10 C8 C4 . . 122.79(11) ?
    O9 C8 C4 . . 113.41(11) ?
    C8 O9 H9 . . 111.0(12) ?
    C12 N11 C13 . . 117.97(11) ?
    N11 C12 C15 . . 122.91(12) ?
    N11 C12 H12 . . 116.7(9) ?
    C15 C12 H12 . . 120.4(9) ?
    N11 C13 C14 . . 122.79(12) ?
    N11 C13 H13 . . 114.8(9) ?
    C14 C13 H13 . . 122.4(9) ?
    C13 C14 C16 . . 119.10(12) ?
    C13 C14 H14 . . 117.9(9) ?
    C16 C14 H14 . . 123.0(9) ?
    C16 C15 C12 . . 119.00(12) ?
    C16 C15 H15 . . 122.1(9) ?
    C12 C15 H15 . . 118.8(9) ?
    C15 C16 C14 . . 118.20(12) ?
    C15 C16 C17 . . 122.23(11) ?
    C14 C16 C17 . . 119.57(12) ?
    O18 C17 C19 . . 121.61(12) ?
    O18 C17 C16 . . 119.62(12) ?
    C19 C17 C16 . . 118.77(11) ?
    C17 C19 H19A . . 109.9(11) ?
    C17 C19 H19B . . 112.3(10) ?
    H19A C19 H19B . . 108.4(14) ?
    C17 C19 H19C . . 107.2(11) ?
    H19A C19 H19C . . 110.6(14) ?
    H19B C19 H19C . . 108.4(14) ?
loop_
    _geom_torsion_atom_site_label_1
    _geom_torsion_atom_site_label_2
    _geom_torsion_atom_site_label_3
    _geom_torsion_atom_site_label_4
    _geom_torsion_site_symmetry_1
    _geom_torsion_site_symmetry_2
    _geom_torsion_site_symmetry_3
    _geom_torsion_site_symmetry_4
    _geom_torsion
    _geom_torsion_publ_flag
    F1 C2 C3 C4 . . . . 179.30(11) ?
    C7 C2 C3 C4 . . . . -0.3(2) ?
    C2 C3 C4 C5 . . . . 0.14(18) ?
    C2 C3 C4 C8 . . . . -179.83(11) ?
    C3 C4 C5 C6 . . . . 0.28(18) ?
    C8 C4 C5 C6 . . . . -179.75(11) ?
    C4 C5 C6 C7 . . . . -0.5(2) ?
    F1 C2 C7 C6 . . . . -179.53(11) ?
    C3 C2 C7 C6 . . . . 0.1(2) ?
    C5 C6 C7 C2 . . . . 0.3(2) ?
    C5 C4 C8 O10 . . . . -175.77(11) ?
    C3 C4 C8 O10 . . . . 4.20(19) ?
    C5 C4 C8 O9 . . . . 3.87(17) ?
    C3 C4 C8 O9 . . . . -176.16(11) ?
    C13 N11 C12 C15 . . . . 1.11(19) ?
    C12 N11 C13 C14 . . . . -0.25(19) ?
    N11 C13 C14 C16 . . . . -1.1(2) ?
    N11 C12 C15 C16 . . . . -0.61(19) ?
    C12 C15 C16 C14 . . . . -0.72(18) ?
    C12 C15 C16 C17 . . . . 179.02(11) ?
    C13 C14 C16 C15 . . . . 1.51(19) ?
    C13 C14 C16 C17 . . . . -178.24(11) ?
    C15 C16 C17 O18 . . . . -178.87(11) ?
    C14 C16 C17 O18 . . . . 0.87(18) ?
    C15 C16 C17 C19 . . . . 1.77(18) ?
    C14 C16 C17 C19 . . . . -178.49(12) ?
loop_
    _geom_hbond_atom_site_label_D
    _geom_hbond_atom_site_label_H
    _geom_hbond_atom_site_label_A
    _geom_hbond_site_symmetry_A
    _geom_hbond_distance_DH
    _geom_hbond_distance_HA
    _geom_hbond_distance_DA
    _geom_hbond_angle_DHA
    O9 H9 N11 . 0.97(2) 1.68(2) 2.6428(14) 176.3(18)
    C19 H19C O10 4_576 0.96(2) 2.57(2) 3.385(2) 142.5(14)
    C13 H13 F1 3_676 0.98(2) 2.63(2) 3.3870(16) 134.3(12)
