# Supplementary material for: 3-Fluoro­benzoic acid–4-acetyl­pyridine (1/1) at 100 K
Source: Acta Crystallogr Sect E Struct Rep Online. 2009 Jan 23;65(Pt 2):o380. doi: 10.1107/S1600536809002396 (PMC2968409; doi:10.1107/S1600536809002396)
Supplement: Supplementary file 2 [file e-65-0o380-Isup2.hkl]

#
# Unique observed reflections after correcting
# for dispersion and merging Friedel opposites
#
data_I
_shelx_title ' shelx in P 21/n'
_shelx_refln_list_code          3
_shelx_F_calc_maximum      281.27
_exptl_crystal_F_000       544.00
_reflns_d_resolution_high  0.7700
 
loop_
 _symmetry_equiv_pos_as_xyz
 'x, y, z'
 '-x+1/2, y+1/2, -z+1/2'
 '-x, -y, -z'
 'x-1/2, -y-1/2, z-1/2'
 
_cell_length_a    10.0498
_cell_length_b    10.5779
_cell_length_c    11.5045
_cell_angle_alpha  90.000
_cell_angle_beta   92.026
_cell_angle_gamma  90.000
 
loop_
 _refln_index_h
 _refln_index_k
 _refln_index_l
 _refln_F_meas
 _refln_F_sigma
 _refln_A_calc
 _refln_B_calc
   2   0   0     31.0363      0.1739    -31.6576      0.0000
   4   0   0     56.0485      0.2228    -54.6342      0.0000
   6   0   0      7.4494      0.4137     -7.7162      0.0000
   8   0   0      0.0000      1.5429      0.2948      0.0000
  10   0   0     18.7813      0.3159     20.2556      0.0000
  12   0   0      2.2319      1.8205      3.5081      0.0000
   2   1   0     18.6627      0.1306    -19.2898      0.0000
   3   1   0     11.9194      0.2092    -12.5274      0.0000
   4   1   0     66.3701      0.1779    -64.5454      0.0000
   5   1   0      4.6132      0.5038     -4.3377      0.0000
   6   1   0     18.4689      0.1614    -17.6120      0.0000
   7   1   0     16.8986      0.1997     17.2577      0.0000
   8   1   0      6.3283      0.4444      6.1625      0.0000
   9   1   0      1.4965      1.4077     -0.4321      0.0000
  10   1   0      9.9983      0.5366    -10.6246      0.0000
  11   1   0      0.0000      1.6354      0.6476      0.0000
  12   1   0      3.9495      0.8725      5.0234      0.0000
  13   1   0      0.4486      1.7319     -2.3453      0.0000
   1   2   0     12.2670      0.1496    -12.0225      0.0000
   2   2   0      1.1703      1.1212      0.4772      0.0000
   3   2   0     10.8421      0.2116     10.3172      0.0000
   4   2   0      1.1855      1.1935     -2.3956      0.0000
   5   2   0      4.5594      0.4273      4.7095      0.0000
   6   2   0      6.8414      0.3113      6.9851      0.0000
   7   2   0      9.3144      0.2655      9.3953      0.0000
   8   2   0      2.0309      1.3305     -1.4784      0.0000
   9   2   0      4.1821      0.8193     -3.8301      0.0000
  10   2   0      8.1104      0.5220     -9.0278      0.0000
  11   2   0      6.4466      0.9700      6.8878      0.0000
  12   2   0      2.3169      1.6487     -3.3395      0.0000
   1   3   0      7.8580      0.1958     -8.4992      0.0000
   2   3   0      9.2634      0.2120     -9.7448      0.0000
   3   3   0     19.1419      0.1290    -18.4821      0.0000
   4   3   0     17.5437      0.1385    -16.6720      0.0000
   5   3   0      1.6728      1.0840      1.2979      0.0000
   6   3   0     22.2935      0.1453     22.7324      0.0000
   7   3   0      5.5745      0.4642     -5.1131      0.0000
   8   3   0      2.5925      1.0639     -2.3848      0.0000
   9   3   0      9.4200      0.3356     -9.2309      0.0000
  10   3   0      5.5279      0.6563     -5.8260      0.0000
  11   3   0      5.8491      0.7203     -6.7079      0.0000
  12   3   0      2.4304      1.3968     -1.5912      0.0000
   0   4   0     78.0656      0.3351    -77.0537      0.0000
   1   4   0     14.6946      0.2495     14.5411      0.0000
   2   4   0     21.4724      0.1441     21.4129      0.0000
   3   4   0     70.8623      0.1766    -67.4007      0.0000
   4   4   0      6.0594      0.3496      6.7208      0.0000
   5   4   0     14.7640      0.1618     14.9147      0.0000
   6   4   0      0.0000      1.2044     -1.3477      0.0000
   7   4   0     43.5670      0.1588     43.6531      0.0000
   8   4   0     15.4920      0.2094     15.6251      0.0000
   9   4   0      6.4741      0.4832     -6.6276      0.0000
  10   4   0      4.4161      0.7829     -4.4230      0.0000
  11   4   0      2.9362      1.3787     -2.8870      0.0000
  12   4   0      7.7493      0.4946     -7.5080      0.0000
   1   5   0      3.1286      0.5854     -3.4084      0.0000
   2   5   0      1.0245      0.9452      0.2981      0.0000
   3   5   0     45.5328      0.1623     43.3128      0.0000
   4   5   0     49.1005      0.1535     48.5044      0.0000
   5   5   0      6.3430      0.3634      6.2911      0.0000
   6   5   0     24.1921      0.1588    -24.2333      0.0000
   7   5   0     11.8822      0.2331    -11.7100      0.0000
   8   5   0     14.8189      0.2256    -14.9569      0.0000
   9   5   0     19.3463      0.1988     19.1422      0.0000
  10   5   0     10.5432      0.3261    -10.2209      0.0000
  11   5   0      1.7066      1.5235      2.2593      0.0000
  12   5   0      5.6289      0.7290      5.2344      0.0000
   0   6   0      5.8784      0.3189      4.8465      0.0000
   1   6   0      3.7171      0.4033      3.8902      0.0000
   2   6   0     14.0041      0.1717    -12.7761      0.0000
   3   6   0     25.8068      0.1294     23.8549      0.0000
   4   6   0      2.6690      0.5725      2.8743      0.0000
   5   6   0      6.0253      0.3259      5.7719      0.0000
   6   6   0      3.3803      0.6020      3.7196      0.0000
   7   6   0     34.8988      0.1588    -34.6772      0.0000
   8   6   0     11.7686      0.2650    -12.1431      0.0000
   9   6   0      5.7208      0.6382      6.1328      0.0000
  10   6   0      3.5860      0.8445      3.6299      0.0000
  11   6   0      0.9607      1.5243     -0.8954      0.0000
   1   7   0      0.0950      1.0567     -0.2574      0.0000
   2   7   0      6.3679      0.3149      6.6279      0.0000
   3   7   0      8.1037      0.2347      9.0026      0.0000
   4   7   0      6.4478      0.2623     -5.6776      0.0000
   5   7   0      2.3193      0.8293      2.8194      0.0000
   6   7   0     12.6458      0.2358     12.7936      0.0000
   7   7   0     11.4328      0.2481    -11.3767      0.0000
   8   7   0      6.0030      0.6003      6.5449      0.0000
   9   7   0      5.3869      0.6282     -5.8050      0.0000
  10   7   0     10.1410      0.4758      9.5256      0.0000
  11   7   0      6.6622      0.7136      6.2172      0.0000
   0   8   0      3.8906      0.6385     -3.8870      0.0000
   1   8   0     27.2134      0.1283    -27.3729      0.0000
   2   8   0      1.5363      1.1145      1.2815      0.0000
   3   8   0     10.9242      0.2216      9.8273      0.0000
   4   8   0     12.7295      0.1766     13.5026      0.0000
   5   8   0      8.4992      0.2897     -8.5419      0.0000
   6   8   0     14.0459      0.2431    -14.9370      0.0000
   7   8   0      4.4130      0.5921     -5.0517      0.0000
   8   8   0      5.9240      0.7402     -5.8091      0.0000
   9   8   0      0.0000      1.5106      0.4273      0.0000
  10   8   0      2.0964      1.5244     -2.0359      0.0000
   1   9   0      2.7324      0.4661      3.0954      0.0000
   2   9   0      1.8068      1.1246     -1.8122      0.0000
   3   9   0     20.7839      0.2215    -21.8555      0.0000
   4   9   0     21.2339      0.3175    -21.0893      0.0000
   5   9   0      1.2626      1.2492     -1.9871      0.0000
   6   9   0      3.7010      0.6287      4.4024      0.0000
   7   9   0      3.2149      0.7232      4.2919      0.0000
   8   9   0      3.9857      0.8482      6.0521      0.0000
   9   9   0      4.2427      1.1194     -5.4126      0.0000
   0  10   0      6.1443      0.3116      5.9673      0.0000
   1  10   0     29.6210      0.1391     29.5275      0.0000
   2  10   0      0.7105      0.9105      0.6466      0.0000
   3  10   0      6.9962      0.4766      7.0640      0.0000
   4  10   0     13.9733      0.3054    -14.2229      0.0000
   5  10   0     10.6035      0.4115    -10.5465      0.0000
   6  10   0     16.4054      0.3758     17.3128      0.0000
   7  10   0      1.6588      1.3155      1.6093      0.0000
   8  10   0      3.7841      0.8014      4.3089      0.0000
   1  11   0      5.3264      0.3019     -5.5808      0.0000
   2  11   0      5.8914      0.4314      5.6116      0.0000
   3  11   0      5.7914      0.5200      7.0071      0.0000
   5  11   0      0.0000      1.1612      0.1220      0.0000
   6  11   0      1.2378      1.2638     -2.6053      0.0000
   7  11   0      0.3705      1.1119      2.2593      0.0000
   0  12   0     18.4355      1.2392     18.2572      0.0000
   1  12   0      1.6344      2.1330     -1.4008      0.0000
   2  12   0      0.1099      1.1910     -0.1624      0.0000
   3  12   0      0.9967      1.1113     -2.3388      0.0000
   4  12   0      6.5191      2.7249      7.5956      0.0000
   5  12   0      0.8650      1.2553      2.5875      0.0000
   6  12   0      1.6194      1.6594      3.0342      0.0000
   1  13   0      3.3576      1.9462     -4.0194      0.0000
   2  13   0      0.0000      2.2646      0.4201      0.0000
   3  13   0      2.4463      2.3296      2.9135      0.0000
   4  13   0      0.1974      2.2970      1.0053      0.0000
 -13   0   1      3.9388      2.7290      4.9519      0.0000
 -11   0   1     19.9350      0.3416     20.7040      0.0000
  -9   0   1      4.7664      0.9103     -3.9913      0.0000
  -7   0   1      2.8594      1.0559     -3.0296      0.0000
  -5   0   1     11.2655      0.3146     11.7888      0.0000
  -3   0   1     24.0008      0.2023    -24.4823      0.0000
   3   0   1    123.3454      0.3842    123.2622      0.0000
   5   0   1     79.1897      0.2700    -76.8257      0.0000
   7   0   1     19.2858      0.2527    -19.3486      0.0000
   9   0   1     17.1516      0.3475    -16.6649      0.0000
  11   0   1     11.6712      0.5703     11.8200      0.0000
 -13   1   1      2.5566      1.7729      3.8713      0.0000
 -12   1   1      9.1185      0.5416      8.4802      0.0000
 -11   1   1      6.3856      1.3838     -7.9935      0.0000
 -10   1   1     11.4150      0.2946    -11.9423      0.0000
  -9   1   1      7.9244      0.3905     -7.7016      0.0000
  -8   1   1      3.9746      0.6426     -3.5886      0.0000
  -7   1   1     20.0058      0.1760    -19.7187      0.0000
  -6   1   1      4.5744      0.5106     -4.5600      0.0000
  -5   1   1     43.7755      0.1495     43.5478      0.0000
  -4   1   1      0.6313      1.1494      1.0853      0.0000
  -3   1   1      1.6797      1.2701     -1.0075      0.0000
  -2   1   1      5.5559      0.3972     -5.1328      0.0000
  -1   1   1     53.2226      0.1489    -54.0105      0.0000
   1   1   1      5.1994      0.2679      5.0352      0.0000
   2   1   1     14.2778      0.1668    -14.2498      0.0000
   3   1   1     22.7431      0.1510    -22.8213      0.0000
   4   1   1     23.8219      0.1521     23.8405      0.0000
   5   1   1     53.0323      0.1533    -52.1296      0.0000
   6   1   1      1.4669      1.2873      1.3831      0.0000
   7   1   1      5.0767      0.4550     -5.4671      0.0000
   8   1   1      2.3012      1.2374     -2.9204      0.0000
   9   1   1      1.9130      1.3967      1.7660      0.0000
  10   1   1      7.9265      0.5322      8.2016      0.0000
  11   1   1      1.2948      1.5509     -0.2673      0.0000
  12   1   1      2.4551      1.5909     -2.3228      0.0000
 -12   2   1      3.1623      1.1061      3.5329      0.0000
 -11   2   1      0.0000      1.5221     -1.2417      0.0000
 -10   2   1      0.0000      1.4335     -0.0964      0.0000
  -9   2   1      0.0000      1.5073     -1.4176      0.0000
  -8   2   1     18.1275      0.1983    -18.3170      0.0000
  -7   2   1     22.5342      0.1505     22.8766      0.0000
  -6   2   1     19.4665      0.1461     20.4100      0.0000
  -5   2   1      1.9064      1.0253     -2.1396      0.0000
  -4   2   1     43.2845      0.1401    -43.5801      0.0000
  -3   2   1      7.7588      0.2566      8.1055      0.0000
  -2   2   1      9.9651      0.1940    -10.3276      0.0000
  -1   2   1     41.0187      0.1385    -42.0785      0.0000
   0   2   1     52.7687      0.2943     58.0989      0.0000
   1   2   1     23.3413      0.1291    -23.9968      0.0000
   2   2   1     20.7304      0.1293     19.8183      0.0000
   3   2   1     18.0604      0.2588    -19.3906      0.0000
   4   2   1     23.7956      0.1414    -24.3801      0.0000
   5   2   1     22.9279      0.1513     22.9288      0.0000
   6   2   1      8.4500      0.2766     -8.0004      0.0000
   7   2   1     12.0298      0.2184    -12.4465      0.0000
   8   2   1     15.8622      0.2057    -16.3912      0.0000
   9   2   1     10.4260      0.3076    -10.2784      0.0000
  10   2   1      6.1236      0.5812      6.4857      0.0000
  11   2   1      1.4917      1.6199     -2.8143      0.0000
  12   2   1      0.0000      1.5255     -0.4701      0.0000
 -12   3   1      4.6878      0.8187     -5.5916      0.0000
 -11   3   1      0.0000      1.5025     -0.4425      0.0000
 -10   3   1     17.6190      0.2221     18.2440      0.0000
  -9   3   1      6.0678      0.4971     -6.2373      0.0000
  -8   3   1     29.0695      0.1638    -29.4557      0.0000
  -7   3   1     15.7720      0.1844    -16.6328      0.0000
  -6   3   1      3.8765      0.5944      4.2929      0.0000
  -5   3   1      9.7242      0.2741      9.9733      0.0000
  -4   3   1     15.5882      0.1493     14.6244      0.0000
  -3   3   1     32.2992      0.1231    -33.7490      0.0000
  -2   3   1      1.7759      0.7715     -1.5023      0.0000
  -1   3   1     12.8382      0.3000    -14.4107      0.0000
   0   3   1     10.5482      0.2065     10.9836      0.0000
   1   3   1     25.5986      0.1254     26.1916      0.0000
   2   3   1     12.8842      0.1640    -13.1512      0.0000
   3   3   1     49.8644      0.1477    -48.8386      0.0000
   4   3   1     11.8906      0.1982    -11.5890      0.0000
   5   3   1     11.3311      0.2126    -11.6131      0.0000
   6   3   1      4.5473      0.4801      4.0687      0.0000
   7   3   1      4.5213      0.5447      4.6427      0.0000
   8   3   1      4.4578      0.6394      4.9314      0.0000
   9   3   1     17.9206      0.2157     18.0693      0.0000
  10   3   1      1.2882      1.4165      1.5241      0.0000
  11   3   1      0.0000      1.6409      1.2094      0.0000
  12   3   1      5.1299      0.7286      4.9540      0.0000
 -12   4   1      2.3340      1.6134     -1.8048      0.0000
 -11   4   1     17.2494      0.2369    -16.4193      0.0000
 -10   4   1      1.5706      1.5460      0.4031      0.0000
  -9   4   1      0.9690      1.4028     -1.1360      0.0000
  -8   4   1      1.4901      1.3679      1.1661      0.0000
  -7   4   1     22.4638      0.1575    -22.6590      0.0000
  -6   4   1     20.5456      0.1535     20.6524      0.0000
  -5   4   1     13.9696      0.1602     14.3753      0.0000
  -4   4   1      3.9599      0.4301      2.6397      0.0000
  -3   4   1     30.8753      0.1261     30.1841      0.0000
  -2   4   1      1.0300      1.0550     -1.6409      0.0000
  -1   4   1      6.0476      0.2651      6.1810      0.0000
   0   4   1     37.6560      0.3349     37.4266      0.0000
   1   4   1      5.1067      0.2708     -4.9803      0.0000
   2   4   1     37.3137      0.1292     36.1408      0.0000
   3   4   1     32.2735      0.1236    -31.6348      0.0000
   4   4   1      7.7432      0.2375      7.6562      0.0000
   5   4   1     18.0659      0.1477     19.1905      0.0000
   6   4   1     25.2663      0.1494    -25.6810      0.0000
   7   4   1     19.1005      0.1801     19.1605      0.0000
   8   4   1     38.1144      0.1656     38.0191      0.0000
   9   4   1     29.4479      0.1722     29.4701      0.0000
  10   4   1      4.2642      0.8752      4.2715      0.0000
  11   4   1      2.2543      1.4644     -2.2124      0.0000
  12   4   1     10.7138      0.3656     -9.9448      0.0000
 -12   5   1      6.6174      0.5822     -6.4693      0.0000
 -11   5   1      1.7028      1.6072     -0.6844      0.0000
 -10   5   1      2.2259      1.4318     -3.1205      0.0000
  -9   5   1      1.1283      1.3600      0.0443      0.0000
  -8   5   1     40.1832      0.1648     40.3171      0.0000
  -7   5   1     51.2549      0.1688     51.9077      0.0000
  -6   5   1      2.1477      0.9839      2.2928      0.0000
  -5   5   1      9.7273      0.2156      9.3392      0.0000
  -4   5   1     26.5816      0.1396    -25.3696      0.0000
  -3   5   1      9.8625      0.1734     -9.4084      0.0000
  -2   5   1     11.2221      0.1796     11.0277      0.0000
  -1   5   1     40.0405      0.7539    -39.0846      0.0000
   0   5   1      4.0045      0.3579      4.2880      0.0000
   1   5   1      3.3951      0.7363      4.1732      0.0000
   2   5   1     23.4324      0.1230     21.2944      0.0000
   3   5   1     40.4462      0.1407     39.4960      0.0000
   4   5   1     17.2555      0.1480    -17.4486      0.0000
   5   5   1     13.1478      0.1866     12.9125      0.0000
   6   5   1      4.9111      0.4738     -4.9852      0.0000
   7   5   1      8.4497      0.3115      8.5583      0.0000
   8   5   1      2.5982      0.9932     -2.7405      0.0000
   9   5   1     19.3388      0.2075    -19.2771      0.0000
  10   5   1     12.3259      0.3205    -12.2283      0.0000
  11   5   1      0.0000      1.5439     -1.8454      0.0000
  12   5   1      3.3921      1.0811     -3.1589      0.0000
 -11   6   1     10.8087      0.3951     10.1951      0.0000
 -10   6   1      1.2774      1.4567      0.6726      0.0000
  -9   6   1      6.0203      0.6525      6.2920      0.0000
  -8   6   1      8.2800      0.3737      8.5310      0.0000
  -7   6   1      9.9808      0.3158     -9.7961      0.0000
  -6   6   1     20.0356      0.1551    -20.4935      0.0000
  -5   6   1     15.8013      0.1686    -16.1614      0.0000
  -4   6   1      6.8957      0.2388      7.2265      0.0000
  -3   6   1     16.5186      0.1303    -16.6675      0.0000
  -2   6   1     15.4040      0.1493    -14.6685      0.0000
  -1   6   1      4.1139      0.4319     -2.6742      0.0000
   0   6   1      3.3073      0.2458     -2.9626      0.0000
   1   6   1     13.6486      0.4492     13.8157      0.0000
   2   6   1     12.4272      0.1520    -11.6161      0.0000
   3   6   1      1.1207      0.9713     -1.2611      0.0000
   4   6   1      0.0000      1.0817      0.2016      0.0000
   5   6   1     16.0827      0.1840    -16.0147      0.0000
   6   6   1      0.6432      1.1813     -0.4090      0.0000
   7   6   1      2.6591      0.9137      2.5675      0.0000
   8   6   1     13.2730      0.2432    -13.4935      0.0000
   9   6   1      6.8126      0.6942     -7.0775      0.0000
  10   6   1      4.8243      0.7122     -5.3802      0.0000
  11   6   1      0.6724      1.5153      0.8091      0.0000
 -11   7   1     10.6778      0.3828     -9.8294      0.0000
 -10   7   1      3.2739      1.0216     -4.2363      0.0000
  -9   7   1      2.1718      1.3724      2.4811      0.0000
  -8   7   1      9.6202      0.7621      8.8107      0.0000
  -7   7   1     26.8670      0.1740    -27.1765      0.0000
  -6   7   1      4.3798      0.4623     -4.0196      0.0000
  -5   7   1     12.4022      0.3227    -12.7665      0.0000
  -4   7   1      0.8271      1.0479      1.2449      0.0000
  -3   7   1     11.6416      0.1417     11.8702      0.0000
  -2   7   1      5.8373      0.2424      6.2033      0.0000
  -1   7   1      1.5321      0.7548     -2.5993      0.0000
   0   7   1      2.0314      0.4529     -2.0157      0.0000
   1   7   1     10.2926      0.2268    -10.2831      0.0000
   2   7   1     10.2896      0.1977     -9.8711      0.0000
   3   7   1      3.7436      0.4511     -3.3967      0.0000
   4   7   1      2.2428      0.7251      2.0893      0.0000
   5   7   1      2.9244      0.7566      3.1368      0.0000
   6   7   1      1.3577      1.4149      0.9426      0.0000
   7   7   1      5.1019      0.5018     -5.1161      0.0000
   8   7   1      0.7332      1.2984      1.3957      0.0000
   9   7   1      6.6410      0.7260      7.1575      0.0000
  10   7   1      6.5217      0.7369     -6.9005      0.0000
  11   7   1      3.7833      0.9513     -4.0800      0.0000
 -10   8   1      5.8425      0.7925     -5.7828      0.0000
  -9   8   1      1.2987      1.3662      0.8487      0.0000
  -8   8   1      1.3517      1.3598      1.3639      0.0000
  -7   8   1      0.0000      1.3125      0.0752      0.0000
  -6   8   1      0.0000      1.2355     -0.0620      0.0000
  -5   8   1     11.9117      0.1789    -12.3017      0.0000
  -4   8   1      8.5393      0.2511     -8.3586      0.0000
  -3   8   1     13.8699      0.2553    -15.1884      0.0000
  -2   8   1     10.9650      0.1623     10.6092      0.0000
  -1   8   1     44.0026      0.1499     44.2448      0.0000
   0   8   1     27.9835      0.1340    -28.5591      0.0000
   1   8   1      0.0000      0.8982     -0.3403      0.0000
   2   8   1     15.4951      0.1931    -14.9929      0.0000
   3   8   1      0.0000      1.2313     -0.3676      0.0000
   4   8   1      5.5290      0.3842     -5.2595      0.0000
   5   8   1      4.8934      0.4884      5.3801      0.0000
   6   8   1     17.8883      0.1924     17.9649      0.0000
   7   8   1      3.0985      0.7781      4.1149      0.0000
   8   8   1     10.8166      0.5945    -11.0334      0.0000
   9   8   1      4.5427      0.7234      4.8806      0.0000
  10   8   1      2.4612      1.3744      2.1250      0.0000
  -9   9   1      1.5422      1.3663      1.5136      0.0000
  -8   9   1      7.0087      1.0326     -7.2118      0.0000
  -7   9   1      3.3569      0.7196     -3.0085      0.0000
  -6   9   1      5.1811      0.5601      5.1640      0.0000
  -5   9   1      1.3383      1.0952     -1.6293      0.0000
  -4   9   1     14.9047      0.3089    -16.6486      0.0000
  -3   9   1      8.9003      0.5622      8.9065      0.0000
  -2   9   1     10.8735      0.4055    -11.1995      0.0000
  -1   9   1     56.1109      0.1973     55.0527      0.0000
   0   9   1     15.5023      0.1310     15.6199      0.0000
   1   9   1      2.6386      0.5487     -2.5155      0.0000
   2   9   1      4.9749      0.5188      5.6782      0.0000
   3   9   1      1.2071      1.2845     -2.2576      0.0000
   4   9   1      0.1672      1.4763      0.1046      0.0000
   5   9   1      4.1722      0.5177     -4.3669      0.0000
   6   9   1      5.3000      0.5431      5.9860      0.0000
   7   9   1      4.9331      0.7849     -6.0964      0.0000
   8   9   1      1.9784      1.3342     -1.2208      0.0000
   9   9   1      3.3574      0.9089      3.8086      0.0000
  -8  10   1      0.0000      1.2217      0.3412      0.0000
  -7  10   1     13.0677      0.5425     13.7378      0.0000
  -6  10   1      1.0044      1.0526     -1.0680      0.0000
  -5  10   1     12.9220      0.3796     12.6557      0.0000
  -4  10   1      7.5214      0.5540      8.4395      0.0000
  -3  10   1     21.5233      0.3082     22.5721      0.0000
  -2  10   1      3.1570      0.5838      4.0016      0.0000
  -1  10   1     32.0777      0.6044    -31.5827      0.0000
   0  10   1      5.7262      0.2496      5.9186      0.0000
   1  10   1      8.0523      0.2007     -7.7387      0.0000
   2  10   1      2.5937      1.0335      4.3302      0.0000
   3  10   1      6.7769      0.5694     -6.8515      0.0000
   4  10   1      9.0212      0.4143      9.0809      0.0000
   5  10   1      1.5855      1.3873     -3.1183      0.0000
   6  10   1      3.3036      0.6244     -4.4878      0.0000
   7  10   1      5.7703      0.6433     -5.8689      0.0000
   8  10   1      0.0000      1.2623      0.2424      0.0000
  -7  11   1      1.5682      1.8184      1.6476      0.0000
  -6  11   1      0.0000      2.0088      1.4305      0.0000
  -5  11   1      2.4457      1.6573      1.3621      0.0000
  -4  11   1      6.0155      1.3952      6.8426      0.0000
  -3  11   1      6.3118      0.5941     -6.4242      0.0000
  -2  11   1      0.7319      0.8333      1.7113      0.0000
  -1  11   1     17.8801      0.2269    -18.1480      0.0000
   0  11   1      4.9592      0.4990     -5.0067      0.0000
   1  11   1      1.3970      0.5941     -1.8705      0.0000
   2  11   1      9.9013      0.8362     -9.6514      0.0000
   3  11   1      0.7781      0.8725      1.2276      0.0000
   4  11   1      1.7676      1.3453      3.2825      0.0000
   5  11   1     11.5192      0.7116     10.7174      0.0000
   6  11   1      1.9171      0.9006      2.5480      0.0000
   7  11   1      0.7669      1.1358      1.9251      0.0000
  -6  12   1      0.7316      1.7017     -0.4581      0.0000
  -5  12   1      6.6887      1.8219      6.4889      0.0000
  -4  12   1      7.5763      1.7618      6.4843      0.0000
  -3  12   1      4.6391      0.6731     -5.3125      0.0000
  -2  12   1      3.5644      1.1420     -4.3150      0.0000
  -1  12   1      0.0000      1.1281      0.3642      0.0000
   0  12   1      0.8283      1.1024     -0.5494      0.0000
   1  12   1      5.1382      0.8364      5.2499      0.0000
   2  12   1      7.9194      1.7862     -7.7572      0.0000
   3  12   1      8.0585      4.0296      9.4200      0.0000
   4  12   1      3.1066      2.2746     -2.4223      0.0000
   5  12   1      1.7589      2.2871      0.3152      0.0000
   6  12   1      7.0470      3.6409      7.7345      0.0000
  -4  13   1     13.7045      0.6689     12.0755      0.0000
  -3  13   1      0.0000      2.2832      0.0265      0.0000
  -2  13   1      1.8204      2.1171     -1.7660      0.0000
  -1  13   1     16.1824      0.4897    -15.1352      0.0000
   0  13   1      2.6584      2.4232     -2.4222      0.0000
   1  13   1      4.3259      1.7708      4.4820      0.0000
   2  13   1      0.9384      2.5490      1.6179      0.0000
   3  13   1      2.2210      2.6154     -3.1262      0.0000
   4  13   1      0.0000      2.6404      0.2720      0.0000
 -12   0   2     12.8918      0.4343    -12.8425      0.0000
 -10   0   2      7.9674      0.5782      7.2701      0.0000
  -8   0   2     10.2787      0.4551      9.7831      0.0000
  -6   0   2     10.9479      0.2893    -12.1207      0.0000
  -4   0   2     81.8602      0.2701    -79.2198      0.0000
  -2   0   2     18.3584      0.2012    -18.3886      0.0000
   0   0   2      3.7481      0.3819     -4.2332      0.0000
   2   0   2     70.2430      0.2428    -69.9409      0.0000
   4   0   2      9.0876      0.3623     -8.5802      0.0000
   6   0   2     55.5705      0.2747     54.2800      0.0000
   8   0   2     24.4353      0.2298    -23.9135      0.0000
  10   0   2     10.9275      0.4647    -10.9219      0.0000
  12   0   2      4.1949      1.5889     -5.7967      0.0000
 -12   1   2      6.0216      1.1108      7.1325      0.0000
 -11   1   2      2.3008      1.3958     -2.8919      0.0000
 -10   1   2     10.4526      0.3256     10.9752      0.0000
  -9   1   2      9.4296      0.3059      9.4820      0.0000
  -8   1   2     12.3260      0.2265    -11.9084      0.0000
  -7   1   2      7.0471      0.3662     -7.6419      0.0000
  -6   1   2     10.3724      0.2242    -10.3878      0.0000
  -5   1   2     22.9475      0.1293    -22.3501      0.0000
  -4   1   2     57.4358      0.1517    -55.6392      0.0000
  -3   1   2      7.1757      0.2642     -7.2379      0.0000
  -2   1   2     91.9198      0.2128     93.6696      0.0000
  -1   1   2     32.4366      0.2517     32.5896      0.0000
   0   1   2     21.3744      0.1710     21.6003      0.0000
   1   1   2      8.3492      0.2074      9.2461      0.0000
   2   1   2     34.4074      0.1313     34.5997      0.0000
   3   1   2      5.6470      0.4673     -5.6772      0.0000
   4   1   2      8.4512      0.2664     -8.6276      0.0000
   5   1   2      0.7028      1.2446     -1.2568      0.0000
   6   1   2      0.9804      1.2238      0.0945      0.0000
   7   1   2     12.7495      0.2381     12.9103      0.0000
   8   1   2      2.9057      1.0178     -3.4174      0.0000
   9   1   2     10.0937      0.3293     -9.9505      0.0000
  10   1   2      2.7218      1.1685     -1.9119      0.0000
  11   1   2      2.9734      1.2057     -1.9425      0.0000
  12   1   2     12.0144      0.3487     11.6439      0.0000
 -12   2   2      4.9804      1.2692      5.9395      0.0000
 -11   2   2      0.0000      1.5291      1.5083      0.0000
 -10   2   2      0.0000      1.3720      0.6919      0.0000
  -9   2   2      6.5233      0.5457      7.6182      0.0000
  -8   2   2     12.2138      0.2990     12.6032      0.0000
  -7   2   2      4.1376      0.6903      3.3760      0.0000
  -6   2   2      1.6706      1.1987      2.6212      0.0000
  -5   2   2     10.6627      0.2113    -10.4419      0.0000
  -4   2   2     29.1433      0.1222     29.0668      0.0000
  -3   2   2     28.0047      0.1182     28.2571      0.0000
  -2   2   2     19.7545      0.1486    -20.1593      0.0000
  -1   2   2     29.5934      0.2997    -28.6531      0.0000
   0   2   2     11.5883      0.2163     11.7326      0.0000
   1   2   2     27.8345      0.1148     27.7688      0.0000
   2   2   2     13.3315      0.1718    -14.3705      0.0000
   3   2   2     17.3112      0.1736     17.2579      0.0000
   4   2   2     10.7735      0.2272    -11.6565      0.0000
   5   2   2      3.5399      0.5555      3.6033      0.0000
   6   2   2      5.9018      0.4019     -5.0790      0.0000
   7   2   2     12.7353      0.2316    -13.0830      0.0000
   8   2   2      1.8832      1.3107     -2.0533      0.0000
   9   2   2      1.3119      1.4288     -1.6112      0.0000
  10   2   2      0.0000      1.5865     -0.7379      0.0000
  11   2   2      9.9115      0.4322     -9.9867      0.0000
  12   2   2      3.7463      0.9614      3.5996      0.0000
 -12   3   2     11.6216      0.3845     10.3353      0.0000
 -11   3   2      1.5699      1.4637      0.0437      0.0000
 -10   3   2      2.7843      1.0807      2.8574      0.0000
  -9   3   2      1.4476      1.4889     -1.6204      0.0000
  -8   3   2     42.1398      0.1548    -42.5415      0.0000
  -7   3   2     26.4253      0.1442     27.1730      0.0000
  -6   3   2     21.2459      0.1581    -21.6097      0.0000
  -5   3   2     20.4264      0.1429    -21.1738      0.0000
  -4   3   2      6.0682      0.3418      5.1667      0.0000
  -3   3   2     23.5853      0.1271     23.5181      0.0000
  -2   3   2     14.7914      0.1461     13.9575      0.0000
  -1   3   2     22.5739      0.2095     22.4639      0.0000
   0   3   2     20.5300      0.1235    -21.4826      0.0000
   1   3   2     22.1102      0.1845     22.5350      0.0000
   2   3   2     28.5422      0.1272    -28.5957      0.0000
   3   3   2      2.5572      0.7094      2.0734      0.0000
   4   3   2      1.3336      1.1257      1.7128      0.0000
   5   3   2      2.6375      0.7274     -2.5788      0.0000
   6   3   2      7.2027      0.3647     -7.2205      0.0000
   7   3   2      1.5774      1.2853      0.9461      0.0000
   8   3   2     22.0998      0.2008     21.6832      0.0000
   9   3   2      6.0989      0.5179      6.0575      0.0000
  10   3   2      0.9288      1.4316      1.7193      0.0000
  11   3   2      5.1695      0.7608      5.2983      0.0000
  12   3   2      9.5274      0.4449      9.3367      0.0000
 -12   4   2      5.2563      0.8131     -5.1591      0.0000
 -11   4   2      6.0989      0.7599      5.5521      0.0000
 -10   4   2      7.1968      0.4727     -7.2429      0.0000
  -9   4   2      9.2579      0.3432      8.9352      0.0000
  -8   4   2     24.7283      0.1643    -24.7989      0.0000
  -7   4   2      4.2532      0.6241     -4.0764      0.0000
  -6   4   2      6.5429      0.3376      6.2779      0.0000
  -5   4   2     12.9607      0.1703     13.8109      0.0000
  -4   4   2     22.5947      0.1305     22.4703      0.0000
  -3   4   2     18.0207      0.1842     18.6482      0.0000
  -2   4   2     53.6913      0.3795     51.4091      0.0000
  -1   4   2     24.1719      0.2511    -23.5597      0.0000
   0   4   2      6.7529      0.6418     -7.3823      0.0000
   1   4   2     11.6065      0.1366    -12.1602      0.0000
   2   4   2      6.8990      0.2449     -6.9426      0.0000
   3   4   2      4.0027      0.4169     -3.5329      0.0000
   4   4   2      8.9114      0.2338      9.3683      0.0000
   5   4   2     17.8216      0.1555     17.4613      0.0000
   6   4   2      6.3172      0.4510     -5.8345      0.0000
   7   4   2      3.9255      0.5942     -3.9028      0.0000
   8   4   2     36.5402      0.1671     36.5607      0.0000
   9   4   2     34.1763      0.1809    -33.7348      0.0000
  10   4   2      3.6556      0.8713      3.6457      0.0000
  11   4   2     10.4879      0.4366     10.0687      0.0000
  12   4   2      3.4021      1.0758     -2.7757      0.0000
 -12   5   2      5.8247      0.7980     -6.9745      0.0000
 -11   5   2     14.9468      0.2811     13.6713      0.0000
 -10   5   2      2.4948      1.3528     -2.5127      0.0000
  -9   5   2     10.3514      0.3240     -9.7500      0.0000
  -8   5   2     20.6043      0.1881     20.9297      0.0000
  -7   5   2     29.2796      0.1545    -29.4119      0.0000
  -6   5   2      8.6869      0.2684      8.7744      0.0000
  -5   5   2     25.1350      0.1444     25.4818      0.0000
  -4   5   2     24.7611      0.1313     25.5216      0.0000
  -3   5   2     11.4314      0.1490    -11.0071      0.0000
  -2   5   2     22.6732      0.1105    -22.5569      0.0000
  -1   5   2     37.3729      0.2534    -36.3119      0.0000
   0   5   2     16.4931      0.3190    -16.4534      0.0000
   1   5   2     16.3726      0.1286    -16.4839      0.0000
   2   5   2      0.0000      0.9443     -1.0578      0.0000
   3   5   2      5.0656      0.2991     -4.3350      0.0000
   4   5   2     23.8872      0.1497     24.1855      0.0000
   5   5   2      3.7709      0.5664     -3.7430      0.0000
   6   5   2     15.4392      0.1848     15.5623      0.0000
   7   5   2     23.4292      0.1699    -23.1327      0.0000
   8   5   2     11.8333      0.2564    -11.8114      0.0000
   9   5   2      8.5159      0.3781      8.5628      0.0000
  10   5   2      0.7117      1.6501      0.5414      0.0000
  11   5   2      1.5839      1.5404     -2.3007      0.0000
 -11   6   2      1.9934      1.4922     -2.1157      0.0000
 -10   6   2      1.7838      1.4701     -0.5129      0.0000
  -9   6   2      2.5639      1.1293     -3.1891      0.0000
  -8   6   2      7.9772      0.4607      8.1120      0.0000
  -7   6   2      4.3798      0.5197     -4.8250      0.0000
  -6   6   2      3.0013      0.6749     -3.2639      0.0000
  -5   6   2      0.9269      1.1777     -0.5703      0.0000
  -4   6   2     10.8679      0.1569    -10.7435      0.0000
  -3   6   2      8.2840      0.1492     -8.1998      0.0000
  -2   6   2     22.8666      0.1461    -22.3149      0.0000
  -1   6   2     25.0966      0.2427     23.4551      0.0000
   0   6   2      8.5709      0.4520     -8.7265      0.0000
   1   6   2      7.8903      0.1665     -7.7821      0.0000
   2   6   2     36.5045      0.1848     35.8060      0.0000
   3   6   2      1.7916      0.7916      0.5286      0.0000
   4   6   2      4.6549      0.3653      4.7149      0.0000
   5   6   2     13.8196      0.2136    -13.6921      0.0000
   6   6   2     17.9904      0.1715    -18.1380      0.0000
   7   6   2      6.8873      0.3734      6.7724      0.0000
   8   6   2     27.4851      0.1802    -27.3074      0.0000
   9   6   2     17.6865      0.2431     17.6881      0.0000
  10   6   2      2.6685      1.4651      2.4673      0.0000
  11   6   2      1.7561      1.6439      2.0312      0.0000
 -11   7   2     17.6361      0.2363    -16.6239      0.0000
 -10   7   2      2.4503      1.3328      2.6627      0.0000
  -9   7   2      4.4856      0.6383      4.9455      0.0000
  -8   7   2      1.5927      1.4223      1.5368      0.0000
  -7   7   2      4.1064      0.5634      4.3132      0.0000
  -6   7   2      0.0000      1.1129     -0.8132      0.0000
  -5   7   2     25.9725      0.2528     26.4533      0.0000
  -4   7   2     13.8227      0.1389    -13.0914      0.0000
  -3   7   2      8.8984      0.1324     -9.0177      0.0000
  -2   7   2      7.8641      0.1481      7.8188      0.0000
  -1   7   2     24.1011      0.2515    -25.0882      0.0000
   0   7   2      7.2388      0.7335      7.2025      0.0000
   1   7   2     16.0792      0.1723    -16.3260      0.0000
   2   7   2     19.3334      0.1808    -19.0580      0.0000
   3   7   2     14.7283      0.1370     14.5987      0.0000
   4   7   2      2.1939      0.7356     -0.9922      0.0000
   5   7   2      0.0000      1.2377      0.5077      0.0000
   6   7   2      2.1749      1.1547     -2.4330      0.0000
   7   7   2      6.8954      0.3963      7.3794      0.0000
   8   7   2      0.0000      1.3319      0.0878      0.0000
   9   7   2      1.6903      1.5082     -1.8738      0.0000
  10   7   2      1.2566      1.6365      0.2112      0.0000
  11   7   2      6.0988      0.6206     -6.5849      0.0000
 -10   8   2      3.9740      0.8636      5.4279      0.0000
  -9   8   2      5.4831      0.7221     -5.7861      0.0000
  -8   8   2      1.2620      1.3457      1.1881      0.0000
  -7   8   2      5.4388      0.6292      5.2694      0.0000
  -6   8   2      0.9002      1.1070      0.3201      0.0000
  -5   8   2     11.0120      0.2080    -12.2624      0.0000
  -4   8   2      3.7611      0.5412     -4.1272      0.0000
  -3   8   2      9.0130      0.2054     -8.8603      0.0000
  -2   8   2      2.9743      1.0469     -3.0663      0.0000
  -1   8   2      5.1580      0.5842     -4.7215      0.0000
   0   8   2      3.3035      1.1114      3.0481      0.0000
   1   8   2      2.6599      0.2911     -2.6725      0.0000
   2   8   2     37.3097      0.1827     37.1784      0.0000
   3   8   2      7.0837      0.2286      6.9719      0.0000
   4   8   2      0.0000      1.1017     -1.7425      0.0000
   5   8   2     11.0562      0.2851     12.5677      0.0000
   6   8   2      4.4687      0.5741      5.0859      0.0000
   7   8   2      4.9637      0.5999     -4.7619      0.0000
   8   8   2      5.1059      0.5683      5.5207      0.0000
   9   8   2     10.5194      0.3697      9.2939      0.0000
  10   8   2      1.8251      1.6783      1.9188      0.0000
  -9   9   2      1.2768      1.3931      0.1031      0.0000
  -8   9   2     10.0548      0.7960      8.8669      0.0000
  -7   9   2      3.9064      0.8903      4.7548      0.0000
  -6   9   2      6.1514      0.3298      6.8192      0.0000
  -5   9   2     14.6156      0.2132    -15.6587      0.0000
  -4   9   2      0.9922      1.0936     -0.2369      0.0000
  -3   9   2     10.3443      0.5619     10.3299      0.0000
  -2   9   2      1.0865      1.4750      1.0727      0.0000
  -1   9   2     15.7901      0.2368     15.6671      0.0000
   0   9   2     11.4478      0.3894     11.6299      0.0000
   1   9   2     18.8799      0.3078     19.3457      0.0000
   2   9   2     38.4513      0.4724     37.8467      0.0000
   3   9   2      2.0395      1.3910     -1.5106      0.0000
   4   9   2     23.1295      0.2749    -23.6044      0.0000
   5   9   2      5.7553      0.3691      5.9132      0.0000
   6   9   2     14.3277      0.2191    -13.6678      0.0000
   7   9   2      1.4710      1.3681      1.1245      0.0000
   8   9   2      8.4093      0.3933     -8.0124      0.0000
   9   9   2      1.7213      1.4497     -2.4113      0.0000
  -8  10   2      0.0000      1.3983     -2.1310      0.0000
  -7  10   2      1.6035      1.1360     -0.8058      0.0000
  -6  10   2      0.9494      0.9180      2.5709      0.0000
  -5  10   2      0.8920      0.8585      0.2801      0.0000
  -4  10   2     10.2492      0.4681     10.5949      0.0000
  -3  10   2      4.9834      0.8063     -5.0429      0.0000
  -2  10   2      0.7584      1.4299      0.9548      0.0000
  -1  10   2     11.0450      0.3389     10.9687      0.0000
   0  10   2      0.5254      1.2517      1.0580      0.0000
   1  10   2     10.7202      0.3188     10.3256      0.0000
   2  10   2     48.7823      0.4603    -47.8520      0.0000
   3  10   2      9.7820      0.2186     -9.9607      0.0000
   4  10   2      2.8227      0.8120     -3.3423      0.0000
   5  10   2     13.3145      0.3903    -14.2316      0.0000
   6  10   2      1.8028      1.1981      2.5218      0.0000
   7  10   2      3.3614      0.6608      4.0899      0.0000
   8  10   2      0.0000      1.3992      0.7387      0.0000
  -7  11   2      0.0000      1.8744      1.3820      0.0000
  -6  11   2      0.0000      2.0201     -0.7672      0.0000
  -5  11   2      1.7491      1.9681     -2.1176      0.0000
  -4  11   2      3.9006      2.1740     -6.8626      0.0000
  -3  11   2      2.4768      1.3801     -3.4064      0.0000
  -2  11   2     13.6214      0.3074    -13.4442      0.0000
  -1  11   2      3.7049      1.4673      4.3775      0.0000
   0  11   2      3.9351      0.6894     -3.9270      0.0000
   1  11   2      5.8852      1.0114     -5.1315      0.0000
   2  11   2     10.7230      0.3364    -10.5886      0.0000
   3  11   2      1.6942      0.8266     -2.5752      0.0000
   4  11   2     10.5794      0.4312     10.7411      0.0000
   5  11   2      0.7861      1.3328     -1.1515      0.0000
   6  11   2      1.8496      1.4796      4.1140      0.0000
   7  11   2      0.0260      1.2130     -0.0753      0.0000
  -6  12   2      0.6409      1.8118      0.1610      0.0000
  -5  12   2      6.2378      1.4701      5.9791      0.0000
  -4  12   2     12.3442      0.4129    -11.5768      0.0000
  -3  12   2      5.5940      0.5696      5.6437      0.0000
  -2  12   2      0.8162      1.4789     -1.5818      0.0000
  -1  12   2      2.8665      1.0035     -3.0980      0.0000
   0  12   2      2.6363      1.1289      2.5385      0.0000
   1  12   2      0.7329      1.2646     -0.5798      0.0000
   2  12   2      3.6757      1.1892     -3.4565      0.0000
   3  12   2      0.1508      1.2659     -0.7452      0.0000
   4  12   2      2.0200      1.8396      1.5693      0.0000
   5  12   2      7.9935      1.3048     -6.7684      0.0000
   6  12   2      1.4229      1.4215      0.4371      0.0000
  -3  13   2      2.1469      1.3174      2.6705      0.0000
  -2  13   2      0.0000      2.1314     -0.2500      0.0000
  -1  13   2     11.2028      0.7807      9.2231      0.0000
   0  13   2      1.0559      2.3140      0.1753      0.0000
   1  13   2      2.8077      2.1590      3.1154      0.0000
   2  13   2      1.6999      2.3309     -1.6739      0.0000
   3  13   2      1.6316      2.3355      0.8824      0.0000
 -11   0   3      4.1599      1.5757      4.8609      0.0000
  -9   0   3     15.8379      0.3239    -17.5143      0.0000
  -7   0   3     14.5652      0.3387     15.8001      0.0000
  -5   0   3     26.3668      0.1865    -25.3854      0.0000
  -3   0   3     82.4571      0.2766    -80.9918      0.0000
  -1   0   3     26.1227      0.1802    -26.2227      0.0000
   1   0   3     30.3097      0.2025     30.5519      0.0000
   3   0   3      7.5820      0.4467      7.9733      0.0000
   5   0   3     47.3394      0.3190     47.0168      0.0000
   7   0   3     16.4425      0.2726     15.8729      0.0000
   9   0   3      2.6975      1.4355      2.7616      0.0000
  11   0   3     13.1019      0.5294     13.4354      0.0000
 -12   1   3      7.8763      1.2498     -6.8195      0.0000
 -11   1   3      4.6396      0.7184      5.1188      0.0000
 -10   1   3      1.2813      1.5471     -0.1704      0.0000
  -9   1   3     16.9961      0.2110     18.6547      0.0000
  -8   1   3      1.1543      1.3052      0.0204      0.0000
  -7   1   3      0.8325      1.2141      0.8604      0.0000
  -6   1   3     26.9192      0.1402     27.3179      0.0000
  -5   1   3     12.1866      0.1932    -12.4375      0.0000
  -4   1   3      6.9047      0.2738      7.0330      0.0000
  -3   1   3     29.0121      0.1197    -28.5936      0.0000
  -2   1   3      9.7363      0.1931    -10.1295      0.0000
  -1   1   3      5.8707      0.4063     -6.0685      0.0000
   0   1   3      3.4017      0.5758      3.7458      0.0000
   1   1   3    269.2581      0.6582    281.2666      0.0000
   2   1   3      8.8672      0.2701      9.3814      0.0000
   3   1   3     18.1518      0.1661    -18.4134      0.0000
   4   1   3      2.5330      0.7524     -2.6485      0.0000
   5   1   3     22.8539      0.1370    -22.7834      0.0000
   6   1   3      2.8705      0.8585     -2.4582      0.0000
   7   1   3      1.1345      1.3539      0.0373      0.0000
   8   1   3      3.6598      0.9576     -3.8217      0.0000
   9   1   3      0.0000      1.4644     -0.9021      0.0000
  10   1   3      3.6970      0.8584      3.6389      0.0000
  11   1   3     13.0799      0.3495     13.1751      0.0000
  12   1   3      6.9328      0.5467     -6.6104      0.0000
 -12   2   3      8.5086      2.1460    -10.3346      0.0000
 -11   2   3      3.2317      0.9531     -3.8707      0.0000
 -10   2   3      7.9931      0.4428      8.3764      0.0000
  -9   2   3      4.1910      0.6593     -3.8770      0.0000
  -8   2   3     15.4790      0.2122     15.1839      0.0000
  -7   2   3      3.6944      0.6422     -3.7596      0.0000
  -6   2   3     26.4713      0.1407     27.3316      0.0000
  -5   2   3     21.6995      0.1389     21.9742      0.0000
  -4   2   3     17.2061      0.1457    -17.3657      0.0000
  -3   2   3     17.2174      0.1259     17.4845      0.0000
  -2   2   3     29.5018      0.1382    -29.8403      0.0000
  -1   2   3      7.6011      0.3266      7.8930      0.0000
   0   2   3     23.9948      0.2178     25.0437      0.0000
   1   2   3     20.4970      0.1195    -20.6340      0.0000
   2   2   3     23.8822      0.1286    -23.7113      0.0000
   3   2   3      2.0477      0.8986      1.8210      0.0000
   4   2   3     17.3286      0.1676     16.9327      0.0000
   5   2   3     21.5542      0.1440    -21.8888      0.0000
   6   2   3      5.3788      0.4149      4.9539      0.0000
   7   2   3     12.3231      0.2354    -12.1331      0.0000
   8   2   3      5.3198      0.5494      5.2274      0.0000
   9   2   3      6.3071      0.4965      6.0807      0.0000
  10   2   3      4.7416      0.8413     -4.6119      0.0000
  11   2   3      3.8377      1.0484     -3.9220      0.0000
  12   2   3      1.9091      1.6238      1.2431      0.0000
 -12   3   3     12.3256      0.4834     11.5073      0.0000
 -11   3   3      0.0000      1.5036      0.2973      0.0000
 -10   3   3      3.5384      0.8672     -3.9222      0.0000
  -9   3   3      1.1732      1.4069      0.9352      0.0000
  -8   3   3      3.3343      0.7576     -3.3704      0.0000
  -7   3   3      6.1223      0.4750     -6.0465      0.0000
  -6   3   3      7.0838      0.3063      7.4412      0.0000
  -5   3   3     14.5673      0.1780    -14.8820      0.0000
  -4   3   3      1.5583      1.1002      0.8270      0.0000
  -3   3   3      8.1925      0.2397     -9.4209      0.0000
  -2   3   3     52.5733      0.1684    -50.3643      0.0000
  -1   3   3      4.8359      0.3639      4.7148      0.0000
   0   3   3     28.4681      0.1524     28.2716      0.0000
   1   3   3     21.6990      0.1611     22.5565      0.0000
   2   3   3      1.4401      1.0248     -1.5060      0.0000
   3   3   3     20.9013      0.1345    -20.8886      0.0000
   4   3   3     23.9180      0.1347     23.8481      0.0000
   5   3   3      8.1395      0.3155     -8.5242      0.0000
   6   3   3     10.8863      0.2756    -10.7891      0.0000
   7   3   3     16.4133      0.2154     16.4453      0.0000
   8   3   3     20.3036      0.1888    -19.7993      0.0000
   9   3   3     11.2390      0.3156    -11.1447      0.0000
  10   3   3      1.3071      1.4460      0.4519      0.0000
  11   3   3      1.0693      1.5820      0.0342      0.0000
  12   3   3      6.4858      0.5875      6.3486      0.0000
 -12   4   3     10.8170      0.3639      9.9795      0.0000
 -11   4   3      4.0041      0.8037      3.7659      0.0000
 -10   4   3      7.8034      0.8103     -7.9322      0.0000
  -9   4   3      3.0397      1.0270      2.7174      0.0000
  -8   4   3     16.2466      0.2021    -15.9360      0.0000
  -7   4   3     14.0770      0.2016    -14.2753      0.0000
  -6   4   3      4.6267      0.5512      4.6458      0.0000
  -5   4   3     22.8225      0.1305    -23.0058      0.0000
  -4   4   3      9.5315      0.1825    -10.1816      0.0000
  -3   4   3     50.5035      0.2107     48.7117      0.0000
  -2   4   3     19.6115      0.2121    -18.1598      0.0000
  -1   4   3      4.9562      2.3619      6.9484      0.0000
   0   4   3      2.2599      1.7963      3.3272      0.0000
   1   4   3      5.6925      0.2589     -5.8667      0.0000
   2   4   3     11.6206      0.1566    -11.4744      0.0000
   3   4   3      1.6665      0.9688     -2.0569      0.0000
   4   4   3     46.5359      0.1435    -45.4611      0.0000
   5   4   3     24.8708      0.1366    -24.5755      0.0000
   6   4   3      0.8248      1.2013      1.1404      0.0000
   7   4   3     17.9114      0.1864     17.9614      0.0000
   8   4   3     10.6608      0.2928     10.2299      0.0000
   9   4   3      1.3031      1.5464      1.2040      0.0000
  10   4   3     15.8154      0.2646    -15.6008      0.0000
  11   4   3      0.9570      1.6026      0.1728      0.0000
  12   4   3      3.5974      1.1121     -3.9595      0.0000
 -11   5   3     18.8397      0.2425    -17.0972      0.0000
 -10   5   3      4.2017      0.7694      3.5148      0.0000
  -9   5   3      1.7639      1.4604     -1.9394      0.0000
  -8   5   3      4.8678      0.5240      5.0016      0.0000
  -7   5   3     17.8901      0.1669     18.0364      0.0000
  -6   5   3     53.6057      0.2419    -53.6421      0.0000
  -5   5   3      3.5153      0.4607     -3.5811      0.0000
  -4   5   3      1.4415      1.1309     -0.8243      0.0000
  -3   5   3      5.4539      0.2182     -5.1559      0.0000
  -2   5   3     56.8600      0.1941     53.5186      0.0000
  -1   5   3     24.6184      0.2523     23.9563      0.0000
   0   5   3      9.5674      3.7256     -9.6839      0.0000
   1   5   3     29.5283      0.1558    -29.3477      0.0000
   2   5   3      0.0000      1.0064     -0.5512      0.0000
   3   5   3     10.4965      0.1663      9.8049      0.0000
   4   5   3     37.9356      0.1426    -36.6251      0.0000
   5   5   3      2.4937      0.9139      1.5797      0.0000
   6   5   3      7.0916      0.3468      6.8920      0.0000
   7   5   3      5.9305      0.4468     -5.6933      0.0000
   8   5   3     39.4524      0.1676     38.7085      0.0000
   9   5   3     13.0753      0.3288     13.1125      0.0000
  10   5   3      6.3838      0.5303     -5.8345      0.0000
  11   5   3      4.6033      0.8603     -4.4168      0.0000
 -11   6   3      1.8827      1.4890     -1.8999      0.0000
 -10   6   3      5.4350      0.6126     -5.3618      0.0000
  -9   6   3     21.6024      0.1935     21.1881      0.0000
  -8   6   3     10.8949      0.2589     10.7869      0.0000
  -7   6   3      8.3498      0.2912      7.9694      0.0000
  -6   6   3      0.0000      1.1280     -0.1923      0.0000
  -5   6   3     19.2588      0.1450     19.6764      0.0000
  -4   6   3      3.7504      0.4693      3.5241      0.0000
  -3   6   3     17.6240      0.1118    -17.6058      0.0000
  -2   6   3     26.2368      0.2366     25.2453      0.0000
  -1   6   3      0.6917      1.7562      0.1025      0.0000
   0   6   3      5.4536      0.9236     -5.1447      0.0000
   1   6   3      5.5747      0.2753      5.8013      0.0000
   2   6   3      2.3710      0.3951      1.7719      0.0000
   3   6   3      7.7760      0.2858     -8.1390      0.0000
   4   6   3      8.6233      0.4161      7.5855      0.0000
   5   6   3     30.3169      0.1761     29.9557      0.0000
   6   6   3      0.7153      1.2289     -0.2010      0.0000
   7   6   3     19.2020      0.1780    -19.0080      0.0000
   8   6   3      1.8335      1.3982      1.8321      0.0000
   9   6   3     14.7426      0.2572    -14.5236      0.0000
  10   6   3     14.6009      0.2967     14.3522      0.0000
  11   6   3      7.0543      0.5569     -6.6236      0.0000
 -11   7   3     12.0141      0.3212     11.5367      0.0000
 -10   7   3      1.1197      1.4750     -0.8523      0.0000
  -9   7   3      0.0000      1.4507      1.6887      0.0000
  -8   7   3      7.3973      0.7964     -7.5536      0.0000
  -7   7   3      2.9619      0.8503     -3.5991      0.0000
  -6   7   3     16.9754      0.1600     16.5186      0.0000
  -5   7   3     12.6657      0.2365     13.9813      0.0000
  -4   7   3      6.2442      0.2500     -5.8968      0.0000
  -3   7   3      2.0708      0.6246     -2.1883      0.0000
  -2   7   3      8.3558      0.4246      9.0682      0.0000
  -1   7   3     13.3613      0.3156    -12.5988      0.0000
   0   7   3     29.7242      0.2681    -29.7618      0.0000
   1   7   3      3.6784      0.8551     -3.9187      0.0000
   2   7   3      0.0974      0.7952     -0.4638      0.0000
   3   7   3      0.0000      0.9133     -0.2277      0.0000
   4   7   3      8.6313      0.2882      8.4405      0.0000
   5   7   3      7.9370      0.3442     -7.5510      0.0000
   6   7   3     12.1517      0.6679     12.0333      0.0000
   7   7   3      4.5198      0.5609      4.9713      0.0000
   8   7   3      6.2532      0.4964     -6.4430      0.0000
   9   7   3      0.0000      1.4614      0.6455      0.0000
  10   7   3      0.0000      1.6348      0.3596      0.0000
 -10   8   3      1.6552      1.4608      1.9859      0.0000
  -9   8   3      0.0000      1.4389      1.6596      0.0000
  -8   8   3      2.8509      0.9398      2.9562      0.0000
  -7   8   3      2.9116      0.9238      3.2456      0.0000
  -6   8   3      9.8948      0.3355    -10.7211      0.0000
  -5   8   3      8.7801      0.1619     -8.7300      0.0000
  -4   8   3      6.1407      0.4277      6.4184      0.0000
  -3   8   3     10.3425      0.4317    -10.3132      0.0000
  -2   8   3      6.8145      0.5324      7.4424      0.0000
  -1   8   3      1.9784      1.7176     -2.1766      0.0000
   0   8   3      4.1198      0.8024     -4.1140      0.0000
   1   8   3      6.9087      0.7082     -6.7808      0.0000
   2   8   3      6.3578      0.2823      6.5566      0.0000
   3   8   3      4.3216      0.3614      3.9111      0.0000
   4   8   3     24.8710      0.1569     25.3265      0.0000
   5   8   3     14.2414      0.2474     13.8206      0.0000
   6   8   3      0.0000      1.2971      0.3677      0.0000
   7   8   3      1.3195      1.3593     -1.1124      0.0000
   8   8   3      9.8020      0.3821     -9.3492      0.0000
   9   8   3      1.4830      1.5251     -0.3491      0.0000
  10   8   3      1.6872      1.6704      1.5482      0.0000
  -9   9   3      1.1580      1.2335     -1.9480      0.0000
  -8   9   3      1.5910      1.2747     -2.3315      0.0000
  -7   9   3      6.7542      1.3143     -7.8540      0.0000
  -6   9   3      4.3890      0.4198      4.0213      0.0000
  -5   9   3     12.8859      0.2665    -14.6970      0.0000
  -4   9   3      5.3748      0.3925     -5.4859      0.0000
  -3   9   3     16.9406      0.3510     17.7378      0.0000
  -2   9   3      3.3800      1.0838     -2.2062      0.0000
  -1   9   3      6.4233      0.6150     -6.3255      0.0000
   0   9   3     35.9422      0.2394     35.9273      0.0000
   1   9   3     11.0498      0.3839    -10.7877      0.0000
   2   9   3     25.9940      0.5590    -26.3899      0.0000
   3   9   3      3.5280      0.6407      3.4465      0.0000
   4   9   3      1.6093      1.1289     -2.8191      0.0000
   5   9   3     12.0906      0.2368     12.3767      0.0000
   6   9   3      0.0000      1.3013      0.6714      0.0000
   7   9   3     16.5733      0.2123    -16.2714      0.0000
   8   9   3      7.5772      0.4019     -7.3948      0.0000
   9   9   3      4.5922      0.8084     -5.1145      0.0000
  -8  10   3      5.6032      2.5160     -7.3002      0.0000
  -7  10   3      2.0168      1.8649     -1.5825      0.0000
  -6  10   3      2.9033      1.6378     -2.2982      0.0000
  -5  10   3      4.4607      1.0240     -5.6423      0.0000
  -4  10   3      1.9210      1.7485      1.5877      0.0000
  -3  10   3      8.3862      0.5800      9.3111      0.0000
  -2  10   3     15.5574      0.3318    -15.9389      0.0000
  -1  10   3      7.5436      0.9548      7.1707      0.0000
   0  10   3      1.7460      1.5255      1.5049      0.0000
   1  10   3      5.7072      0.5866     -5.5665      0.0000
   2  10   3     11.2063      0.5604     10.3327      0.0000
   3  10   3      1.2436      1.0649     -0.3209      0.0000
   4  10   3     13.8951      0.4424    -14.0716      0.0000
   5  10   3     14.7927      0.1866    -14.7481      0.0000
   6  10   3      1.0217      1.1825     -1.6822      0.0000
   7  10   3      5.0477      0.6097      6.7077      0.0000
   8  10   3      1.7384      1.4099     -0.0561      0.0000
  -7  11   3      0.6549      2.0665      0.9800      0.0000
  -6  11   3      0.0000      2.0529      0.6332      0.0000
  -5  11   3     10.1698      0.6428     10.6906      0.0000
  -4  11   3      5.6472      1.3517      7.5125      0.0000
  -3  11   3     14.1349      0.3445    -13.6535      0.0000
  -2  11   3      9.3338      0.6310     -9.0719      0.0000
  -1  11   3      1.2559      1.4245     -0.5412      0.0000
   0  11   3      5.2536      0.9233     -6.0765      0.0000
   1  11   3      7.2940      1.0550     -6.6212      0.0000
   2  11   3     21.0120      0.3051     20.2757      0.0000
   3  11   3      0.9003      1.8630      0.8902      0.0000
   4  11   3      2.2484      1.6775      3.3289      0.0000
   5  11   3      4.2384      2.0027     -5.0422      0.0000
   6  11   3      5.7658      2.0134     -7.7743      0.0000
   7  11   3      3.3834      0.7779      4.8163      0.0000
  -5  12   3      2.9150      2.0913     -3.5636      0.0000
  -4  12   3      2.7171      1.3333      3.5235      0.0000
  -3  12   3      0.0000      1.5034     -1.6259      0.0000
  -2  12   3      2.8214      1.3779      5.4376      0.0000
  -1  12   3      3.2178      1.0804     -3.8898      0.0000
   0  12   3      2.7801      1.2246      2.5221      0.0000
   1  12   3      4.7573      0.8394      4.9104      0.0000
   2  12   3      4.7966      1.0242     -5.3965      0.0000
   3  12   3      0.8067      1.6274      1.0530      0.0000
   4  12   3      2.9679      1.8959     -3.2302      0.0000
   5  12   3      1.3313      1.7394     -1.3440      0.0000
  -3  13   3     12.3469      0.3370     11.2594      0.0000
  -2  13   3      2.2311      1.5636     -2.9384      0.0000
  -1  13   3      0.0000      1.5173      1.5290      0.0000
   0  13   3      4.5559      0.9574     -5.4097      0.0000
   1  13   3     12.4454      0.5093     12.5724      0.0000
   2  13   3      2.1025      2.5633      1.6496      0.0000
   3  13   3      2.7344      2.5779     -2.2506      0.0000
 -12   0   4      5.0488      1.1979     -6.2867      0.0000
 -10   0   4     13.5526      0.3457     13.5706      0.0000
  -8   0   4      7.3657      0.4795      6.9703      0.0000
  -6   0   4     11.1375      0.3240     10.8284      0.0000
  -4   0   4     38.9329      0.1784    -38.5884      0.0000
  -2   0   4      3.4012      0.3902      3.6015      0.0000
   0   0   4     64.0234      0.7501     62.6718      0.0000
   2   0   4     12.8735      0.2116    -13.3475      0.0000
   4   0   4     32.4728      0.1804     32.8381      0.0000
   6   0   4     33.2497      0.2986     32.9788      0.0000
   8   0   4      1.4893      1.6447      0.4116      0.0000
  10   0   4      1.9923      1.7231      1.9592      0.0000
  12   0   4      2.8728      2.0892      4.6293      0.0000
 -12   1   4      3.6138      0.9271      3.4972      0.0000
 -11   1   4      2.1270      1.6819     -0.6757      0.0000
 -10   1   4     11.4693      0.2957     12.1011      0.0000
  -9   1   4      5.3300      0.4998     -5.4000      0.0000
  -8   1   4      1.8681      1.2684     -1.4226      0.0000
  -7   1   4     11.9167      0.2511     12.2667      0.0000
  -6   1   4     12.2511      0.2053    -12.9059      0.0000
  -5   1   4     12.4956      0.1824    -13.1612      0.0000
  -4   1   4     15.7256      0.1445     16.2232      0.0000
  -3   1   4     62.4488      0.1572     61.6856      0.0000
  -2   1   4     20.6328      0.1639    -21.4581      0.0000
  -1   1   4      1.9331      0.6663      1.8021      0.0000
   0   1   4     26.6756      0.1793     26.4217      0.0000
   1   1   4     74.1500      0.2183    -74.1498      0.0000
   2   1   4     22.8780      0.1162     23.3836      0.0000
   3   1   4      8.4624      0.2218     -8.1618      0.0000
   4   1   4     46.1294      0.1604     46.1163      0.0000
   5   1   4     16.3901      0.1646     17.2633      0.0000
   6   1   4     41.7365      0.1498    -41.0391      0.0000
   7   1   4      2.9312      0.8387      2.1488      0.0000
   8   1   4      3.1992      0.8676     -3.0545      0.0000
   9   1   4      4.8527      0.8111      5.0646      0.0000
  10   1   4      3.3319      0.9693     -3.6607      0.0000
  11   1   4      2.1422      1.5744     -2.6656      0.0000
  12   1   4      4.5452      0.9138      4.5291      0.0000
 -12   2   4      4.8734      1.0018     -4.6012      0.0000
 -11   2   4      7.2354      1.4245      8.2942      0.0000
 -10   2   4      0.0000      1.3939     -1.7787      0.0000
  -9   2   4     25.2429      0.1764    -26.1570      0.0000
  -8   2   4      0.9827      1.2649     -0.5603      0.0000
  -7   2   4     20.3658      0.1623     21.2757      0.0000
  -6   2   4      8.0094      0.3323     -7.7052      0.0000
  -5   2   4      4.2028      0.4058      4.0442      0.0000
  -4   2   4     12.6370      0.1608     13.0980      0.0000
  -3   2   4     19.6045      0.1174    -18.6299      0.0000
  -2   2   4     21.4683      0.1329     22.2000      0.0000
  -1   2   4     26.3091      0.1845    -26.6497      0.0000
   0   2   4      9.9192      0.2368     -9.1724      0.0000
   1   2   4     22.6128      0.1183    -22.5953      0.0000
   2   2   4     10.3744      0.1861    -10.3570      0.0000
   3   2   4      7.5331      0.3094      7.5664      0.0000
   4   2   4     11.6880      0.1925     11.0446      0.0000
   5   2   4     16.2338      0.1731     16.3377      0.0000
   6   2   4      8.9893      0.2823     -8.5446      0.0000
   7   2   4      5.3279      0.5070      5.2472      0.0000
   8   2   4      7.6910      0.3916     -7.4454      0.0000
   9   2   4      6.6265      0.4578     -6.8301      0.0000
  10   2   4      4.4897      0.7078     -4.9283      0.0000
  11   2   4      4.6679      0.9129      5.5153      0.0000
  12   2   4      0.0000      1.5761     -1.0116      0.0000
 -12   3   4      6.7613      1.0406      7.6823      0.0000
 -11   3   4      4.5338      0.8253      5.1132      0.0000
 -10   3   4      8.1337      0.3997      7.8421      0.0000
  -9   3   4      7.9731      0.3762      8.1888      0.0000
  -8   3   4      4.5206      0.5413     -3.8695      0.0000
  -7   3   4     19.6679      0.1712    -20.0666      0.0000
  -6   3   4     38.0698      0.1383     38.5576      0.0000
  -5   3   4      0.0000      1.0365      0.8700      0.0000
  -4   3   4      3.8979      0.4443     -3.9792      0.0000
  -3   3   4     38.8596      0.1380    -39.6157      0.0000
  -2   3   4     27.7509      0.1614    -27.3255      0.0000
  -1   3   4      3.8747      0.3844     -3.4839      0.0000
   0   3   4     11.5291      0.1986    -11.9422      0.0000
   1   3   4     19.8583      0.1351     19.2936      0.0000
   2   3   4      4.1930      0.3747      3.8413      0.0000
   3   3   4      2.6991      0.6597     -2.2619      0.0000
   4   3   4     16.5254      0.1608     16.4814      0.0000
   5   3   4      8.3387      0.2886     -8.3419      0.0000
   6   3   4      7.3290      0.3307     -7.1400      0.0000
   7   3   4      4.9832      0.5225      4.7183      0.0000
   8   3   4     18.0998      0.2112    -18.1728      0.0000
   9   3   4     26.2571      0.1777    -26.0500      0.0000
  10   3   4     13.9067      0.3115    -13.5243      0.0000
  11   3   4      0.0000      1.5739      1.2278      0.0000
  12   3   4      1.1434      1.5873     -1.4868      0.0000
 -12   4   4     12.1035      0.3484     11.5911      0.0000
 -11   4   4      2.7854      1.3159      3.3942      0.0000
 -10   4   4      0.0000      1.4167     -2.1276      0.0000
  -9   4   4      8.4361      0.3339      8.3105      0.0000
  -8   4   4      3.4289      0.6909     -3.1785      0.0000
  -7   4   4     47.3701      0.1575    -47.7631      0.0000
  -6   4   4     29.8632      0.1336    -30.9226      0.0000
  -5   4   4      2.9655      0.7412      3.4227      0.0000
  -4   4   4      6.1297      0.2501     -5.4697      0.0000
  -3   4   4     30.6971      0.1345     29.6697      0.0000
  -2   4   4     12.4417      0.1698    -13.0373      0.0000
  -1   4   4     11.6314      0.1657    -12.1583      0.0000
   0   4   4     12.7568      0.4207     12.9452      0.0000
   1   4   4     13.2522      0.1332     13.1283      0.0000
   2   4   4     12.5947      0.1576     12.2575      0.0000
   3   4   4     17.9664      0.1533    -16.6336      0.0000
   4   4   4     41.7942      0.1691    -40.8546      0.0000
   5   4   4      1.7440      1.0741     -1.7706      0.0000
   6   4   4      7.8152      0.3440     -7.6585      0.0000
   7   4   4      3.1788      0.8717      2.9055      0.0000
   8   4   4      0.6567      1.4460      0.9061      0.0000
   9   4   4      9.9318      0.3997      9.5683      0.0000
  10   4   4     13.1756      0.3211     13.0456      0.0000
  11   4   4      9.4497      0.4115      9.2973      0.0000
 -11   5   4      2.2330      1.5392     -2.3522      0.0000
 -10   5   4     13.2413      0.2584    -12.6984      0.0000
  -9   5   4      1.7049      1.3294     -0.4223      0.0000
  -8   5   4      8.8509      0.3608     -8.8142      0.0000
  -7   5   4      2.7680      0.7540     -3.5227      0.0000
  -6   5   4      5.2539      0.3817      5.1050      0.0000
  -5   5   4     22.0604      0.1483     22.2266      0.0000
  -4   5   4     15.2253      0.1602     15.2533      0.0000
  -3   5   4     10.5592      0.1962    -11.3527      0.0000
  -2   5   4     19.8569      0.3110     19.1221      0.0000
  -1   5   4      8.3791      4.0368      8.9772      0.0000
   0   5   4      0.0000      1.5237      0.8252      0.0000
   1   5   4     27.7145      0.1425     27.9716      0.0000
   2   5   4      4.0159      0.2957     -3.7953      0.0000
   3   5   4     21.0008      0.1318     19.8980      0.0000
   4   5   4      2.8265      0.6038     -2.5496      0.0000
   5   5   4      1.9228      1.0592     -2.0065      0.0000
   6   5   4     10.5544      0.3102     10.1240      0.0000
   7   5   4      8.1103      0.3291     -7.6121      0.0000
   8   5   4      3.7369      0.8307      4.0562      0.0000
   9   5   4     24.7152      0.1942     24.4104      0.0000
  10   5   4     12.9897      0.3121     13.1132      0.0000
  11   5   4      3.1693      1.2258      3.4030      0.0000
 -11   6   4      4.5877      0.8221     -4.9443      0.0000
 -10   6   4      4.2367      0.7171      3.7861      0.0000
  -9   6   4      2.8791      0.8917      2.2502      0.0000
  -8   6   4      0.0000      1.2581     -0.7193      0.0000
  -7   6   4      8.7780      0.2808      9.0982      0.0000
  -6   6   4     52.3881      0.1682     52.4664      0.0000
  -5   6   4      0.0000      0.9807     -0.7521      0.0000
  -4   6   4      6.2783      0.2664      6.1342      0.0000
  -3   6   4      2.4966      0.4895     -2.1407      0.0000
  -2   6   4     20.4684      0.2886    -20.4586      0.0000
  -1   6   4      4.5449      0.8170      4.0037      0.0000
   0   6   4     10.2695      0.5366     -9.4740      0.0000
   1   6   4      6.1930      0.1096      6.7666      0.0000
   2   6   4      8.9365      0.1642      9.0956      0.0000
   3   6   4      9.1865      0.2118      8.4135      0.0000
   4   6   4      7.0947      0.2610      6.7172      0.0000
   5   6   4     10.5611      0.2563    -10.6347      0.0000
   6   6   4      1.3889      1.2587     -1.5174      0.0000
   7   6   4      6.0537      0.4347     -5.7063      0.0000
   8   6   4     11.4211      0.3075     11.1323      0.0000
   9   6   4      0.0000      1.4519     -1.0236      0.0000
  10   6   4     16.7411      0.2544    -16.5689      0.0000
  11   6   4      0.0000      1.4700     -2.2904      0.0000
 -10   7   4      6.4197      0.6070      6.5481      0.0000
  -9   7   4      1.5087      1.4860     -0.6245      0.0000
  -8   7   4      6.0277      0.6623      6.2089      0.0000
  -7   7   4      5.7413      0.4324      6.4238      0.0000
  -6   7   4     21.4967      0.1677    -21.4954      0.0000
  -5   7   4      9.2569      0.1940     -9.4779      0.0000
  -4   7   4      0.0000      0.8459      1.6239      0.0000
  -3   7   4     13.6730      0.3448     13.2178      0.0000
  -2   7   4      4.5884      0.7279      4.8742      0.0000
  -1   7   4     10.7229      0.3811    -10.5504      0.0000
   0   7   4     30.2997      0.2762    -29.3530      0.0000
   1   7   4     16.9066      0.2977     16.8725      0.0000
   2   7   4      5.0325      0.2255      4.7061      0.0000
   3   7   4      4.5967      0.2959     -5.0162      0.0000
   4   7   4      9.5388      0.2030     -9.3576      0.0000
   5   7   4      1.4969      1.2381     -1.5462      0.0000
   6   7   4      5.5303      0.5354     -5.5997      0.0000
   7   7   4      4.9113      0.6080     -4.5611      0.0000
   8   7   4      2.8364      1.0920      2.6186      0.0000
   9   7   4      4.8554      0.6769      5.1354      0.0000
  10   7   4      4.8807      0.7061     -4.8833      0.0000
 -10   8   4     18.6927      0.2679    -17.0024      0.0000
  -9   8   4      0.9808      1.2843     -0.1052      0.0000
  -8   8   4      2.4541      0.8357      2.6622      0.0000
  -7   8   4     17.3042      0.2600     16.7157      0.0000
  -6   8   4     10.1538      0.3083    -10.9606      0.0000
  -5   8   4      2.2443      0.4520     -2.0988      0.0000
  -4   8   4      4.6125      1.0344     -4.4549      0.0000
  -3   8   4      1.6669      1.7670      2.1269      0.0000
  -2   8   4      2.1692      1.7283     -1.7640      0.0000
  -1   8   4     14.2911      0.3628     14.0747      0.0000
   0   8   4     28.5223      1.3713    -28.8689      0.0000
   1   8   4     18.2017      0.3038    -17.7826      0.0000
   2   8   4      3.6991      0.3537     -3.5000      0.0000
   3   8   4      1.7153      0.6873     -2.1243      0.0000
   4   8   4      0.0000      1.1066      1.2103      0.0000
   5   8   4      5.6504      0.4732      5.9445      0.0000
   6   8   4      2.7069      0.9648      3.2731      0.0000
   7   8   4      2.4236      1.0547     -2.2940      0.0000
   8   8   4      1.1558      1.4751      2.4677      0.0000
   9   8   4      2.5507      1.3079     -2.5245      0.0000
  -9   9   4      4.6722      0.8109     -4.4485      0.0000
  -8   9   4      8.0220      0.4975      7.2428      0.0000
  -7   9   4      1.0927      0.8676      1.0163      0.0000
  -6   9   4     12.0707      0.5094    -12.2870      0.0000
  -5   9   4      0.0000      0.6871     -0.2888      0.0000
  -4   9   4     16.0466      0.3299    -16.2388      0.0000
  -3   9   4     11.0727      0.5747    -11.4588      0.0000
  -2   9   4     14.0792      0.2738    -14.4979      0.0000
  -1   9   4      1.0871      1.7823      0.5494      0.0000
   0   9   4     41.4541      0.3782     40.9996      0.0000
   1   9   4     15.7749      0.3432    -15.4582      0.0000
   2   9   4      3.4915      1.4138     -3.1890      0.0000
   3   9   4      6.5640      0.7293     -6.0020      0.0000
   4   9   4      0.0000      1.0346      0.4970      0.0000
   5   9   4      6.3442      0.3561     -6.5135      0.0000
   6   9   4      6.8643      0.4180      7.2307      0.0000
   7   9   4      6.3952      0.4893      5.9710      0.0000
   8   9   4      7.2908      0.4654      7.0109      0.0000
   9   9   4      6.2383      0.5894     -6.6569      0.0000
  -8  10   4      0.2150      1.7899      1.0185      0.0000
  -7  10   4      2.3933      1.9104      4.1380      0.0000
  -6  10   4      4.1293      1.1966     -4.0579      0.0000
  -5  10   4      0.0000      1.7737      0.9717      0.0000
  -4  10   4      2.8994      1.4947     -1.9223      0.0000
  -3  10   4     13.8888      0.4434    -14.0814      0.0000
  -2  10   4     12.1247      0.3147     11.6716      0.0000
  -1  10   4      2.1308      1.4660     -2.5872      0.0000
   0  10   4     30.4335      0.3690     30.1342      0.0000
   1  10   4     10.4559      0.4324     10.2054      0.0000
   2  10   4      0.0000      1.6627      0.9391      0.0000
   3  10   4      8.0130      0.7760      7.3230      0.0000
   4  10   4      0.0000      1.0560      1.4797      0.0000
   5  10   4      1.5010      1.1890      1.2254      0.0000
   6  10   4      2.2136      1.2266     -3.5466      0.0000
   7  10   4      1.0241      1.2854      1.4994      0.0000
   8  10   4      6.1555      0.7813     -6.3701      0.0000
  -7  11   4      5.6306      1.5637      5.6401      0.0000
  -6  11   4     10.6683      0.5459     10.3256      0.0000
  -5  11   4      1.7349      1.8209     -1.7655      0.0000
  -4  11   4      0.0000      1.6979     -1.3941      0.0000
  -3  11   4      0.1987      1.6767      1.9387      0.0000
  -2  11   4     15.1143      0.3431     15.1277      0.0000
  -1  11   4      4.4499      0.7817      4.3433      0.0000
   0  11   4     10.7065      0.3685    -10.5723      0.0000
   1  11   4      3.8688      0.9940     -4.9677      0.0000
   2  11   4      9.1141      1.8633     -8.5976      0.0000
   3  11   4     11.1780      1.3620     10.5148      0.0000
   4  11   4      8.9304      0.5856     -8.0322      0.0000
   5  11   4      4.4626      1.9604      6.0993      0.0000
   6  11   4      0.0000      1.8804      1.7286      0.0000
  -5  12   4      1.8977      1.8657      2.1572      0.0000
  -4  12   4      2.8163      1.4985      4.6106      0.0000
  -3  12   4      3.2779      1.1263     -3.3635      0.0000
  -2  12   4      3.0108      1.3256     -4.5671      0.0000
  -1  12   4      1.4888      1.5198      1.0120      0.0000
   0  12   4      7.3655      0.9381      6.2139      0.0000
   1  12   4      1.4424      1.6113      2.4649      0.0000
   2  12   4      2.8460      1.2168     -2.9335      0.0000
   3  12   4     10.7024      0.6635     -9.3177      0.0000
   4  12   4      1.9839      1.8215      2.7002      0.0000
   5  12   4      0.0000      1.8818     -1.2269      0.0000
  -2  13   4      1.0958      1.5240     -0.9469      0.0000
  -1  13   4      2.8428      1.3354     -3.9366      0.0000
   0  13   4      1.1159      1.6549      0.0960      0.0000
   1  13   4      7.5063      1.2196     -7.3611      0.0000
   2  13   4      4.0095      0.8640      5.0049      0.0000
 -11   0   5     12.3792      0.4673    -11.7851      0.0000
  -9   0   5      9.6015      0.4110     -9.9744      0.0000
  -7   0   5     21.5230      0.2253     21.8553      0.0000
  -5   0   5      8.6077      0.3524      8.4391      0.0000
  -3   0   5     35.3156      0.1853     34.3498      0.0000
   1   0   5      8.8135      0.2447     -8.8170      0.0000
   3   0   5     12.1617      0.2765    -11.4422      0.0000
   5   0   5      6.4063      0.4691     -6.3921      0.0000
   7   0   5      2.2143      1.6467      1.6272      0.0000
   9   0   5      4.8539      0.9639     -4.8846      0.0000
  11   0   5      0.0000      1.8910      1.4091      0.0000
 -12   1   5      3.3360      1.0400     -3.3911      0.0000
 -11   1   5     12.0430      0.3140    -11.4079      0.0000
 -10   1   5      5.8103      0.5706     -6.3839      0.0000
  -9   1   5      8.3878      0.4000      7.7870      0.0000
  -8   1   5      2.3385      1.0014     -2.9970      0.0000
  -7   1   5      3.0585      0.7717     -3.2110      0.0000
  -6   1   5      8.5645      0.2904     -8.7892      0.0000
  -5   1   5      7.6465      0.2427     -8.1504      0.0000
  -4   1   5      4.1683      0.3944      3.5988      0.0000
  -3   1   5     45.8989      0.1422    -45.4743      0.0000
  -2   1   5     10.2102      0.1397    -10.0547      0.0000
  -1   1   5     14.0053      0.1327     13.7594      0.0000
   0   1   5     26.4706      0.1815     26.4994      0.0000
   1   1   5     17.5271      0.1079    -17.6335      0.0000
   2   1   5     31.7553      0.1193    -31.6675      0.0000
   3   1   5     19.3248      0.1360    -18.8130      0.0000
   4   1   5     18.8504      0.1478    -19.1110      0.0000
   5   1   5      1.9703      1.0724     -1.6459      0.0000
   6   1   5      2.9038      0.8140      3.0460      0.0000
   7   1   5     24.7185      0.1641     24.3877      0.0000
   8   1   5      9.2070      0.3607      9.0676      0.0000
   9   1   5      8.6265      0.3837     -7.9542      0.0000
  10   1   5      4.6040      1.4567      5.9168      0.0000
  11   1   5      3.6060      1.2148     -4.8132      0.0000
  12   1   5      2.3447      1.6621      1.4209      0.0000
 -12   2   5      4.4976      0.8927     -5.8269      0.0000
 -11   2   5      4.2369      0.8882     -3.9678      0.0000
 -10   2   5      3.8789      0.7500     -3.6140      0.0000
  -9   2   5      3.1026      0.9613      3.6701      0.0000
  -8   2   5      8.1104      0.3206      7.3301      0.0000
  -7   2   5     26.0931      0.1458     26.7875      0.0000
  -6   2   5     13.3201      0.2041    -13.9853      0.0000
  -5   2   5      2.6806      0.6209      2.6400      0.0000
  -4   2   5      8.5127      0.2169     -7.7792      0.0000
  -3   2   5     23.3049      0.1384    -23.3742      0.0000
  -2   2   5      5.6875      0.2671     -5.5981      0.0000
  -1   2   5     28.2830      0.1442     29.1603      0.0000
   0   2   5      9.3622      0.2061      8.9240      0.0000
   1   2   5     15.4564      0.1503     15.7161      0.0000
   2   2   5     27.8613      0.1171    -28.7393      0.0000
   3   2   5     25.9246      0.1377     24.9015      0.0000
   4   2   5      2.9345      0.6698      3.1753      0.0000
   5   2   5      4.9205      0.4375     -5.1020      0.0000
   6   2   5     16.2084      0.1802     15.8461      0.0000
   7   2   5      1.3402      1.4451      1.4213      0.0000
   8   2   5      2.9642      0.9510      3.1144      0.0000
   9   2   5      8.6847      0.4808     -8.8616      0.0000
  10   2   5      4.8968      0.8245     -5.4011      0.0000
  11   2   5      2.7214      1.3908     -3.0679      0.0000
 -12   3   5      3.0952      1.1241      3.6538      0.0000
 -11   3   5      3.1966      0.9530      3.5988      0.0000
 -10   3   5      1.7211      1.4110      2.2068      0.0000
  -9   3   5      8.8873      0.3284      9.1862      0.0000
  -8   3   5      0.0000      1.2901      1.3506      0.0000
  -7   3   5     19.8602      0.2034     19.9616      0.0000
  -6   3   5     14.4991      0.1778     14.5058      0.0000
  -5   3   5      7.1653      0.2650     -6.8716      0.0000
  -4   3   5     21.3329      0.1400    -21.9841      0.0000
  -3   3   5      8.0306      0.2452      8.5404      0.0000
  -2   3   5      3.8268      0.5732     -3.4507      0.0000
  -1   3   5     26.7438      0.1654    -25.7884      0.0000
   0   3   5      4.6937      0.5133     -5.2624      0.0000
   1   3   5      5.9923      0.2850     -6.0576      0.0000
   2   3   5     29.6977      0.1189     29.8736      0.0000
   3   3   5     18.0029      0.1291    -17.6602      0.0000
   4   3   5     11.1682      0.2031     11.1439      0.0000
   5   3   5      1.4064      1.2159     -1.7852      0.0000
   6   3   5      4.9119      0.5244     -4.5915      0.0000
   7   3   5      5.1119      0.5146      4.9540      0.0000
   8   3   5      2.1919      1.2697     -2.1362      0.0000
   9   3   5     22.9188      0.1979    -22.3911      0.0000
  10   3   5      8.5169      0.4637      8.0385      0.0000
  11   3   5      1.5692      1.6182     -2.0627      0.0000
 -11   4   5     12.4027      0.2861     11.4658      0.0000
 -10   4   5      1.7419      1.4276     -1.4070      0.0000
  -9   4   5      1.1030      1.3367      1.7569      0.0000
  -8   4   5      6.7197      0.4432      6.3007      0.0000
  -7   4   5     42.1392      0.1553    -42.4586      0.0000
  -6   4   5     17.6391      0.1495     17.6696      0.0000
  -5   4   5     10.5722      0.2065    -10.5889      0.0000
  -4   4   5     32.0704      0.1326    -32.4313      0.0000
  -3   4   5      3.6019      0.5721     -3.7651      0.0000
  -2   4   5     24.1117      0.1445     24.3669      0.0000
  -1   4   5      8.0143      0.2461      8.1902      0.0000
   0   4   5     37.2571      0.2885     36.8190      0.0000
   1   4   5      3.7008      0.3783     -3.9932      0.0000
   2   4   5     11.9371      0.1600     11.8323      0.0000
   3   4   5     12.1238      0.1754    -11.3182      0.0000
   4   4   5      5.5867      0.3663      5.2373      0.0000
   5   4   5      2.4403      0.9035     -2.4776      0.0000
   6   4   5      2.5935      1.0563     -2.0773      0.0000
   7   4   5      9.2586      0.3159     -9.1488      0.0000
   8   4   5     11.8210      0.2989     11.0018      0.0000
   9   4   5     18.6508      0.2150     18.2440      0.0000
  10   4   5      3.1914      1.0609     -2.9099      0.0000
  11   4   5      0.0000      1.6038     -0.0900      0.0000
 -11   5   5      4.7321      0.8646     -5.2055      0.0000
 -10   5   5      5.9148      0.5815      5.6474      0.0000
  -9   5   5      4.3678      0.6710     -4.9045      0.0000
  -8   5   5      4.4977      0.5882      4.3563      0.0000
  -7   5   5     10.5634      0.2438    -10.7939      0.0000
  -6   5   5      2.5368      0.8202      2.6242      0.0000
  -5   5   5      0.6643      1.0350      0.9159      0.0000
  -4   5   5     11.1769      0.1743     11.3481      0.0000
  -3   5   5     18.9505      0.1428     18.9478      0.0000
  -2   5   5     11.6393      0.1566     11.7800      0.0000
  -1   5   5     25.7344      0.1193     25.1785      0.0000
   0   5   5     26.1385      0.1628    -25.0764      0.0000
   1   5   5      0.6635      0.7773      0.5917      0.0000
   2   5   5      3.3753      0.4381      2.7827      0.0000
   3   5   5     19.5287      0.1451    -19.5538      0.0000
   4   5   5      3.5773      0.4909      3.6757      0.0000
   5   5   5      7.7474      0.3273      7.4580      0.0000
   6   5   5     11.0457      0.2539     11.0503      0.0000
   7   5   5      7.8130      0.3701      7.7075      0.0000
   8   5   5      9.2745      0.4017     -8.6041      0.0000
   9   5   5     20.0713      0.2173     19.8175      0.0000
  10   5   5     24.5257      0.2408    -24.1217      0.0000
  11   5   5      0.0000      1.5779      0.0254      0.0000
 -11   6   5      4.2734      0.7657      2.8301      0.0000
 -10   6   5     22.2747      0.2094     20.5703      0.0000
  -9   6   5      3.1462      1.0672     -3.4241      0.0000
  -8   6   5      8.7745      0.3228     -8.5233      0.0000
  -7   6   5      4.2647      0.5864     -4.4667      0.0000
  -6   6   5     19.4723      0.2529    -19.7454      0.0000
  -5   6   5      6.3839      0.3697      6.8864      0.0000
  -4   6   5      7.2873      0.3000     -7.1073      0.0000
  -3   6   5     22.2928      0.2122     21.6064      0.0000
  -2   6   5      0.4955      1.3926      0.6917      0.0000
  -1   6   5     22.6244      0.8728    -22.3718      0.0000
   0   6   5      6.0454      0.5379      6.4560      0.0000
   1   6   5      9.5223      0.5141     -9.6404      0.0000
   2   6   5      3.9593      0.2537      3.5100      0.0000
   3   6   5      6.1502      0.3390      6.1609      0.0000
   4   6   5      9.5629      0.2213     -9.4539      0.0000
   5   6   5      8.2595      0.2836      7.9770      0.0000
   6   6   5      8.3284      0.3129     -8.2119      0.0000
   7   6   5      4.9718      0.7891      5.1197      0.0000
   8   6   5     12.3021      0.3071    -12.3245      0.0000
   9   6   5      8.0231      0.4593     -7.6798      0.0000
  10   6   5      4.7971      0.8773      5.1294      0.0000
 -10   7   5      1.9934      1.4953     -1.4416      0.0000
  -9   7   5      3.7098      0.7831     -3.8558      0.0000
  -8   7   5      0.0000      1.3249     -0.4494      0.0000
  -7   7   5      0.8458      1.0788     -2.6318      0.0000
  -6   7   5      7.7257      0.3064     -7.5565      0.0000
  -5   7   5      0.4165      1.0253     -0.0204      0.0000
  -4   7   5     14.6541      0.1831     16.1215      0.0000
  -3   7   5      6.5925      0.5435     -6.1762      0.0000
  -2   7   5      7.1690      0.5676      6.8778      0.0000
  -1   7   5      4.0480      0.9383     -3.8667      0.0000
   0   7   5      9.1477      0.5114      8.1609      0.0000
   1   7   5      1.0793      1.5733     -1.5167      0.0000
   2   7   5      5.5578      0.1879     -5.6728      0.0000
   3   7   5      1.9271      0.9354     -0.5549      0.0000
   4   7   5      0.5716      1.0507     -0.7614      0.0000
   5   7   5      1.0422      1.3125     -0.9375      0.0000
   6   7   5     12.5910      0.2467    -12.9089      0.0000
   7   7   5     11.8489      0.3174    -11.7116      0.0000
   8   7   5      4.0889      0.7862      4.1443      0.0000
   9   7   5      4.2774      0.8793     -4.3120      0.0000
  10   7   5      2.2667      1.6349      3.9695      0.0000
  -9   8   5      2.1557      0.9433      3.0691      0.0000
  -8   8   5      3.5871      1.0302      4.0766      0.0000
  -7   8   5      5.9229      0.4061     -5.0001      0.0000
  -6   8   5      7.4557      0.2193      7.4449      0.0000
  -5   8   5      4.0134      0.4632     -5.2527      0.0000
  -4   8   5     27.9080      0.2512     28.4242      0.0000
  -3   8   5      0.2073      1.6909      0.0011      0.0000
  -2   8   5     14.7795      0.3042    -14.9009      0.0000
  -1   8   5      8.3964      0.5026      7.7723      0.0000
   0   8   5     32.5157      0.2636    -32.0303      0.0000
   1   8   5      8.3093      0.5300     -8.1901      0.0000
   2   8   5     12.3065      0.2256    -12.5444      0.0000
   3   8   5     20.7456      0.1784    -20.2999      0.0000
   4   8   5      2.3835      0.8784      2.9024      0.0000
   5   8   5     11.2780      0.2614     11.4762      0.0000
   6   8   5      1.4342      1.2398      1.0825      0.0000
   7   8   5      4.7449      0.5862      4.1469      0.0000
   8   8   5      1.1185      1.4387      1.4849      0.0000
   9   8   5      5.1867      0.6901      5.5879      0.0000
  -8   9   5      0.0000      1.9148     -0.5528      0.0000
  -7   9   5      0.0000      1.9789      0.5574      0.0000
  -6   9   5      3.7388      2.0752      2.6109      0.0000
  -5   9   5      2.8025      1.5377      2.0948      0.0000
  -4   9   5      9.2756      0.4934    -10.2899      0.0000
  -3   9   5      9.7690      0.4927    -10.0509      0.0000
  -2   9   5      3.1527      1.1665     -2.7759      0.0000
  -1   9   5      0.0000      1.5691      0.1109      0.0000
   0   9   5      7.6669      0.4552     -7.2393      0.0000
   1   9   5      4.5657      1.2030      4.1236      0.0000
   2   9   5      5.3513      0.8861     -5.1941      0.0000
   3   9   5     44.1195      0.2277     42.6572      0.0000
   4   9   5      8.3852      0.5069      8.4743      0.0000
   5   9   5      4.5361      0.4506     -4.5109      0.0000
   6   9   5     13.6449      0.2905     14.2018      0.0000
   7   9   5      0.2844      1.4026      0.4142      0.0000
   8   9   5      3.7143      0.8601     -4.5109      0.0000
  -7  10   5      3.7562      1.9453      4.9220      0.0000
  -6  10   5      1.6853      1.8344      2.9798      0.0000
  -5  10   5      1.8876      1.7882      1.9575      0.0000
  -4  10   5      1.2928      1.8887     -1.4545      0.0000
  -3  10   5      6.1899      0.7192      6.5157      0.0000
  -2  10   5      3.1713      1.1668      3.7985      0.0000
  -1  10   5      9.4481      0.4088      9.3448      0.0000
   0  10   5      0.0000      1.5915     -0.1712      0.0000
   1  10   5      5.0175      0.9382      5.2344      0.0000
   2  10   5     14.5155      0.5146     13.5049      0.0000
   3  10   5     18.9694      0.3571     17.9484      0.0000
   4  10   5      0.8351      1.7195     -0.6940      0.0000
   5  10   5     12.2616      0.3524    -12.6621      0.0000
   6  10   5      1.1013      1.0732      2.4593      0.0000
   7  10   5      9.2254      0.4387     -8.2637      0.0000
  -6  11   5      0.0000      1.8549     -0.9136      0.0000
  -5  11   5      0.0000      1.8367      0.7477      0.0000
  -4  11   5     10.1224      0.5166     -8.9381      0.0000
  -3  11   5      9.1309      0.5003      8.7392      0.0000
  -2  11   5      8.5897      0.8101     -8.6636      0.0000
  -1  11   5      0.0000      1.6927     -0.6204      0.0000
   0  11   5      7.9370      0.7577      8.0057      0.0000
   1  11   5      1.3735      1.5984      0.4871      0.0000
   2  11   5      1.9555      1.8611      1.1025      0.0000
   3  11   5     18.5809      0.4665    -19.1785      0.0000
   4  11   5      5.1717      1.0516     -5.0155      0.0000
   5  11   5      0.0000      1.9247     -0.5313      0.0000
   6  11   5      2.6544      2.0176     -0.5489      0.0000
  -4  12   5      1.5038      1.7790     -0.0610      0.0000
  -3  12   5     11.8753      0.4377    -11.2636      0.0000
  -2  12   5      1.8612      1.8052     -2.2333      0.0000
  -1  12   5      4.5528      0.7465     -4.9468      0.0000
   0  12   5      3.3667      1.1448      3.8435      0.0000
   1  12   5      1.8845      1.5792      1.7354      0.0000
   2  12   5      5.1879      1.1391     -5.2643      0.0000
   3  12   5      0.0000      1.9127     -0.7539      0.0000
   4  12   5      0.0000      1.9012      1.7052      0.0000
 -12   0   6      8.7382      0.8009      7.8480      0.0000
 -10   0   6      5.3310      0.7490     -5.5283      0.0000
  -8   0   6     19.0473      0.2521    -20.5618      0.0000
  -6   0   6      0.6325      1.3348     -0.9433      0.0000
  -4   0   6     19.4574      0.1979     19.9967      0.0000
  -2   0   6     14.2189      0.4009     14.3359      0.0000
   0   0   6     10.5932      0.4855    -10.5418      0.0000
   2   0   6    161.0370      0.6584   -158.3929      0.0000
   4   0   6     15.2840      0.2542     15.0856      0.0000
   6   0   6     14.6622      0.3208     14.6896      0.0000
   8   0   6      8.4929      0.4974     -8.2031      0.0000
  10   0   6      2.0206      1.8158      2.5566      0.0000
 -12   1   6      5.1856      0.9730     -4.0363      0.0000
 -11   1   6      8.8104      0.4251      8.8736      0.0000
 -10   1   6      4.0752      0.8183      3.9714      0.0000
  -9   1   6      8.6879      0.3317     -9.1456      0.0000
  -8   1   6      8.8654      0.2990     -9.3816      0.0000
  -7   1   6     15.0245      0.1848    -15.1801      0.0000
  -6   1   6     12.2460      0.1961     12.4967      0.0000
  -5   1   6     18.0478      0.1259    -18.0390      0.0000
  -4   1   6     25.7144      0.1284    -25.4780      0.0000
  -3   1   6     14.7716      0.1286     14.9089      0.0000
  -2   1   6     32.6708      0.1276    -33.2756      0.0000
  -1   1   6     16.6048      0.1415     16.7703      0.0000
   0   1   6      9.7855      0.2089    -10.0087      0.0000
   1   1   6     14.5797      0.1061    -14.7060      0.0000
   2   1   6     28.2223      0.1149     28.3837      0.0000
   3   1   6     24.0407      0.1269     23.8515      0.0000
   4   1   6      7.6021      0.2945     -7.4081      0.0000
   5   1   6     10.6140      0.2495    -10.1196      0.0000
   6   1   6     21.2272      0.1813     21.3585      0.0000
   7   1   6      7.7468      0.3687     -7.5648      0.0000
   8   1   6     12.3632      0.2860     12.2270      0.0000
   9   1   6      2.5146      1.3706      2.7905      0.0000
  10   1   6      1.1675      1.5861      2.3640      0.0000
  11   1   6      3.5404      1.1784      5.2491      0.0000
 -11   2   6     20.7092      0.2098    -18.9906      0.0000
 -10   2   6      2.9640      1.0583      3.0269      0.0000
  -9   2   6      2.2298      1.3582     -2.6471      0.0000
  -8   2   6      4.4094      0.6093      5.5657      0.0000
  -7   2   6     11.9046      0.2262     12.1870      0.0000
  -6   2   6      3.5565      0.5882      3.5183      0.0000
  -5   2   6     23.6665      0.1432     23.8911      0.0000
  -4   2   6     15.3588      0.1644     15.3088      0.0000
  -3   2   6      3.9008      0.3743      3.9204      0.0000
  -2   2   6      7.3097      0.2484     -7.2358      0.0000
  -1   2   6      9.7369      0.1396      9.4533      0.0000
   0   2   6      9.0744      0.1695     -9.3961      0.0000
   1   2   6      1.4833      0.8672     -1.2428      0.0000
   2   2   6     62.2776      0.1608     60.1497      0.0000
   3   2   6      2.0962      0.9247     -1.0286      0.0000
   4   2   6      4.4992      0.4508      4.3544      0.0000
   5   2   6      4.9921      0.4673     -5.0675      0.0000
   6   2   6      4.4019      0.6293     -4.0492      0.0000
   7   2   6      5.2073      0.5865      5.7380      0.0000
   8   2   6      9.5762      0.3661     -9.4308      0.0000
   9   2   6      4.1772      0.7319      4.8525      0.0000
  10   2   6      4.0778      1.2451      5.6492      0.0000
  11   2   6      2.0460      1.6126      2.2886      0.0000
 -11   3   6     10.8240      0.3418    -10.8322      0.0000
 -10   3   6      6.2954      0.5244     -5.8969      0.0000
  -9   3   6     12.0311      0.2604     12.3693      0.0000
  -8   3   6     11.9042      0.2488    -11.6689      0.0000
  -7   3   6     20.5923      0.1682     20.4697      0.0000
  -6   3   6     12.5995      0.1992     12.9175      0.0000
  -5   3   6     14.7165      0.1629     14.8676      0.0000
  -4   3   6     11.7530      0.1912     11.8084      0.0000
  -3   3   6      4.7981      0.3385     -4.6825      0.0000
  -2   3   6     21.8907      0.1347    -21.8405      0.0000
  -1   3   6     20.5701      0.2080    -21.3294      0.0000
   0   3   6      4.9721      0.3576      4.6357      0.0000
   1   3   6     12.0851      0.1672     11.9148      0.0000
   2   3   6      9.2591      0.2196     -8.6569      0.0000
   3   3   6      4.7318      0.3700     -4.4597      0.0000
   4   3   6      4.0644      0.5404     -3.8796      0.0000
   5   3   6     30.0547      0.1684     29.5837      0.0000
   6   3   6      1.7090      1.2953     -1.9281      0.0000
   7   3   6      3.5510      0.8242      2.8198      0.0000
   8   3   6      6.5358      0.4715     -6.6615      0.0000
   9   3   6      7.6452      0.6618     -7.6121      0.0000
  10   3   6      6.2141      0.6383      5.9180      0.0000
  11   3   6      2.9375      1.2483      3.8411      0.0000
 -11   4   6      8.6860      0.6002      8.9493      0.0000
 -10   4   6     10.1005      0.3328      9.1095      0.0000
  -9   4   6      5.4994      0.5102     -5.0954      0.0000
  -8   4   6      1.0676      1.3501      0.5330      0.0000
  -7   4   6      1.6947      1.1996      1.3960      0.0000
  -6   4   6     11.3521      0.2433    -11.2859      0.0000
  -5   4   6     27.7314      0.1492     27.6714      0.0000
  -4   4   6     10.4591      0.2511    -10.8715      0.0000
  -3   4   6      7.0448      0.2914     -6.8674      0.0000
  -2   4   6      5.6400      0.2200      5.1748      0.0000
  -1   4   6     43.9145      0.2720    -42.5164      0.0000
   0   4   6      3.8814      0.4786     -3.5876      0.0000
   1   4   6     22.0101      0.1473     22.5220      0.0000
   2   4   6     15.2182      0.1634     15.6569      0.0000
   3   4   6      7.1549      0.2895      6.9930      0.0000
   4   4   6     13.2761      0.1787    -12.8752      0.0000
   5   4   6     15.0654      0.1770     14.9272      0.0000
   6   4   6      1.8890      1.3549     -1.4882      0.0000
   7   4   6      8.4788      0.3914     -7.9169      0.0000
   8   4   6     17.7219      0.2136     17.3336      0.0000
   9   4   6     27.1849      0.2044    -26.5942      0.0000
  10   4   6     12.2973      0.3213    -12.0069      0.0000
  11   4   6      1.1275      1.5673      1.3074      0.0000
 -11   5   6      5.7891      1.1027      7.0289      0.0000
 -10   5   6      1.0310      1.4157     -0.3650      0.0000
  -9   5   6      2.1428      1.4775      1.9714      0.0000
  -8   5   6     10.7864      0.2885    -10.4512      0.0000
  -7   5   6      9.9270      0.2794     -9.9814      0.0000
  -6   5   6      8.0056      0.3080     -7.9964      0.0000
  -5   5   6      2.6530      0.6234      2.8007      0.0000
  -4   5   6     17.0486      0.1729    -17.0912      0.0000
  -3   5   6      9.4473      0.2410     -9.0775      0.0000
  -2   5   6     18.5796      0.1225     18.3904      0.0000
  -1   5   6     16.6767      0.1614    -16.1415      0.0000
   0   5   6      2.8624      0.4977      3.0806      0.0000
   1   5   6      4.5899      0.4230      4.6462      0.0000
   2   5   6      7.8908      0.2104     -7.5751      0.0000
   3   5   6     14.2444      0.1779    -13.4345      0.0000
   4   5   6      6.6958      0.3381      6.6941      0.0000
   5   5   6     19.5399      0.1582    -19.5683      0.0000
   6   5   6     20.6287      0.1798    -20.3006      0.0000
   7   5   6      3.7941      0.8117      3.8077      0.0000
   8   5   6     15.5867      0.2428     15.2916      0.0000
   9   5   6      1.7059      1.5512      1.8233      0.0000
  10   5   6      5.6314      0.6960      6.3879      0.0000
 -10   6   6     17.8183      0.3021    -16.1780      0.0000
  -9   6   6      4.1074      0.7601      4.2771      0.0000
  -8   6   6      1.6041      1.3199      2.7232      0.0000
  -7   6   6      5.1382      0.5084      5.0249      0.0000
  -6   6   6      8.6255      0.3337      8.3887      0.0000
  -5   6   6     37.2911      0.3766    -36.1513      0.0000
  -4   6   6     19.8367      0.2576    -20.2118      0.0000
  -3   6   6      1.3676      0.5774      1.3401      0.0000
  -2   6   6      0.4315      0.7055     -1.0367      0.0000
  -1   6   6     12.6491      0.4889     11.9669      0.0000
   0   6   6     25.1931      0.1890     23.9446      0.0000
   1   6   6     12.4021      0.4765     12.5419      0.0000
   2   6   6      0.0000      0.9580      0.1146      0.0000
   3   6   6      6.1054      0.2977      6.3351      0.0000
   4   6   6      1.7277      1.1771     -1.5312      0.0000
   5   6   6     19.1039      0.3564    -19.2518      0.0000
   6   6   6      6.0511      0.4347      5.8176      0.0000
   7   6   6      1.8411      1.3331     -3.0937      0.0000
   8   6   6      3.6812      0.7794     -3.9801      0.0000
   9   6   6     17.7234      0.2635     17.6903      0.0000
  10   6   6      2.4803      1.3918      2.4597      0.0000
 -10   7   6      1.4862      1.3935      1.8326      0.0000
  -9   7   6      2.1611      1.1855     -3.9103      0.0000
  -8   7   6     13.1959      0.2664     12.8551      0.0000
  -7   7   6      0.0000      0.9175      0.3021      0.0000
  -6   7   6      3.4122      0.4473     -3.3838      0.0000
  -5   7   6      6.1182      0.2846      6.7069      0.0000
  -4   7   6     19.4127      0.1606     19.4923      0.0000
  -3   7   6      3.6806      0.9175     -3.0582      0.0000
  -2   7   6      4.0315      1.1189      4.1644      0.0000
  -1   7   6     16.5084      0.2673     16.0463      0.0000
   0   7   6      3.6308      1.1215     -3.1979      0.0000
   1   7   6      2.3732      1.4549     -2.0464      0.0000
   2   7   6     12.1362      0.2645     12.4324      0.0000
   3   7   6      8.5639      0.2056     -8.2956      0.0000
   4   7   6      4.5768      0.5405     -4.7749      0.0000
   5   7   6     10.1113      0.2961    -10.1142      0.0000
   6   7   6      3.0770      0.8825      3.6129      0.0000
   7   7   6      0.7891      1.3611      0.4166      0.0000
   8   7   6      5.5359      0.5706     -5.9263      0.0000
   9   7   6      5.0372      0.7238      5.6790      0.0000
  -9   8   6      2.1158      1.5465     -2.4846      0.0000
  -8   8   6      2.2736      1.0137      2.8813      0.0000
  -7   8   6      8.9132      0.2878     -9.0161      0.0000
  -6   8   6      3.0130      0.6268      2.8324      0.0000
  -5   8   6      6.2197      0.2864      6.4022      0.0000
  -4   8   6      8.5930      0.8316     10.1197      0.0000
  -3   8   6      6.2636      0.6210      5.8214      0.0000
  -2   8   6      8.5951      0.4542     -8.5742      0.0000
  -1   8   6      7.2924      0.4956      7.3622      0.0000
   0   8   6      2.2252      1.7445      1.5291      0.0000
   1   8   6     38.9793      0.2519    -38.0328      0.0000
   2   8   6      1.8548      1.7238      2.5894      0.0000
   3   8   6      5.2480      0.3282      5.0890      0.0000
   4   8   6      1.1159      1.0817     -1.5405      0.0000
   5   8   6     10.5528      0.2699     10.3575      0.0000
   6   8   6      8.9972      0.5150     -9.3694      0.0000
   7   8   6      4.0247      0.7456      4.8972      0.0000
   8   8   6      6.9311      0.6077      7.1741      0.0000
   9   8   6      4.9057      0.7106      4.6729      0.0000
  -8   9   6      4.4027      1.2453      5.9862      0.0000
  -7   9   6      7.7995      2.1310      7.7836      0.0000
  -6   9   6      0.5732      1.6799      0.6566      0.0000
  -5   9   6      3.4851      1.6167     -4.7800      0.0000
  -4   9   6      1.3669      1.7670     -0.8668      0.0000
  -3   9   6      1.2607      1.7399      1.7278      0.0000
  -2   9   6      1.2088      1.6383     -2.9381      0.0000
  -1   9   6      8.4254      0.4864      8.3296      0.0000
   0   9   6      6.8932      0.5174     -6.6534      0.0000
   1   9   6      1.3085      1.8160     -0.4536      0.0000
   2   9   6      0.7811      1.6770      1.3208      0.0000
   3   9   6      0.4651      0.7901     -0.0856      0.0000
   4   9   6      0.0000      0.8932      0.8031      0.0000
   5   9   6     17.9708      0.2778     18.4207      0.0000
   6   9   6     14.1168      0.2563     13.5441      0.0000
   7   9   6      0.2832      1.3425      0.4121      0.0000
   8   9   6      7.2700      0.8377     -7.4316      0.0000
  -7  10   6     13.2757      0.4581    -11.6164      0.0000
  -6  10   6      1.9672      2.0805     -3.2878      0.0000
  -5  10   6      0.8413      1.8219      0.1202      0.0000
  -4  10   6      7.0729      0.6742     -7.6288      0.0000
  -3  10   6      4.6985      1.0292     -5.1222      0.0000
  -2  10   6     15.7319      0.2845     15.4517      0.0000
  -1  10   6      7.7726      0.6729      7.4680      0.0000
   0  10   6      5.9272      0.5887     -5.4982      0.0000
   1  10   6     12.5283      0.4437     12.6997      0.0000
   2  10   6      6.3366      0.7576     -6.2836      0.0000
   3  10   6     24.6451      0.6198    -23.5625      0.0000
   4  10   6      1.9456      1.8831      1.4560      0.0000
   5  10   6      1.7170      1.9127     -2.6765      0.0000
   6  10   6      4.2301      1.3733      4.3504      0.0000
   7  10   6      3.8703      1.6415      3.8163      0.0000
  -5  11   6      1.8820      2.0174     -2.2431      0.0000
  -4  11   6      1.2615      1.7441     -1.9772      0.0000
  -3  11   6      0.0000      1.7031     -0.1976      0.0000
  -2  11   6      0.0000      1.5109      0.9273      0.0000
  -1  11   6     12.8596      0.3057    -12.8328      0.0000
   0  11   6      4.6537      1.3866      5.4608      0.0000
   1  11   6      2.2695      1.7145     -2.3379      0.0000
   2  11   6      9.3197      0.5752     -9.9557      0.0000
   3  11   6     15.1129      0.4124     14.3214      0.0000
   4  11   6      1.5502      1.8783      2.6972      0.0000
   5  11   6      3.0018      2.1239     -3.5679      0.0000
  -3  12   6      1.0752      1.6705      1.3819      0.0000
  -2  12   6     15.6377      0.3471    -15.2269      0.0000
  -1  12   6      0.5352      1.5346     -0.1707      0.0000
   0  12   6      4.2406      0.9439     -4.1753      0.0000
   1  12   6      5.5993      0.7727      5.5015      0.0000
   2  12   6      8.6484      1.3535     -8.0123      0.0000
   3  12   6      9.7602      0.7087      9.1864      0.0000
 -11   0   7      3.2330      1.3846     -3.5036      0.0000
  -9   0   7      5.2501      0.8262     -6.2483      0.0000
  -7   0   7      1.6258      1.4928      1.0352      0.0000
  -5   0   7      0.6601      1.0942      1.8329      0.0000
  -3   0   7     20.1781      0.3331    -19.6093      0.0000
  -1   0   7     21.3331      0.5023     21.8706      0.0000
   1   0   7     20.9032      0.1618    -20.3940      0.0000
   3   0   7     14.8432      0.2117    -14.7248      0.0000
   5   0   7     24.8182      0.2003    -24.2209      0.0000
   7   0   7     30.2991      0.2567     30.1336      0.0000
   9   0   7      1.5243      1.7939      2.2529      0.0000
  11   0   7      1.9861      1.9713      2.6691      0.0000
 -11   1   7      1.5603      1.4842      1.0479      0.0000
 -10   1   7      2.9662      1.0383     -2.4170      0.0000
  -9   1   7      8.0697      0.3475      7.8470      0.0000
  -8   1   7     18.7773      0.1733     19.2924      0.0000
  -7   1   7      0.0000      1.2087      0.3686      0.0000
  -6   1   7     14.5848      0.1678    -14.9653      0.0000
  -5   1   7      1.6197      0.9782     -1.6139      0.0000
  -4   1   7      5.6679      0.1854     -5.8884      0.0000
  -3   1   7     12.7119      0.1383    -12.5186      0.0000
  -2   1   7     16.0273      0.2670     16.3124      0.0000
  -1   1   7      6.4672      0.5102     -6.2163      0.0000
   0   1   7     18.3578      0.3122     18.5453      0.0000
   1   1   7     30.0789      0.1808     28.7983      0.0000
   2   1   7      9.4125      0.1539      9.3731      0.0000
   3   1   7      0.0000      1.0478      0.2599      0.0000
   4   1   7      1.6295      1.1161     -0.9061      0.0000
   5   1   7      8.8597      0.2722      8.8867      0.0000
   6   1   7      4.3411      0.6997     -4.5736      0.0000
   7   1   7      8.5829      0.3492      8.5569      0.0000
   8   1   7      5.5455      0.5705     -5.8098      0.0000
   9   1   7      2.2256      1.5263      3.0555      0.0000
  10   1   7      2.2241      1.5340      2.8697      0.0000
  11   1   7      4.0300      1.2398      5.1049      0.0000
 -11   2   7      2.5097      1.3220     -3.1776      0.0000
 -10   2   7      2.5039      1.1120     -2.4338      0.0000
  -9   2   7      1.4110      1.3625      2.2116      0.0000
  -8   2   7     15.9993      0.1871    -16.2293      0.0000
  -7   2   7      1.5833      1.2019      1.8004      0.0000
  -6   2   7     22.4194      0.1462     22.4257      0.0000
  -5   2   7     31.3492      0.1460    -31.3567      0.0000
  -4   2   7      0.0000      1.0506     -0.8064      0.0000
  -3   2   7     12.2067      0.1552     11.9617      0.0000
  -2   2   7     53.8332      0.2012     54.1976      0.0000
  -1   2   7     11.2552      0.0949     11.2078      0.0000
   0   2   7      1.3318      0.5623     -1.1420      0.0000
   1   2   7      3.3354      0.4262      2.7872      0.0000
   2   2   7     55.2049      0.1478    -54.4699      0.0000
   3   2   7      1.5715      1.0156      1.3436      0.0000
   4   2   7      6.0207      0.3480      5.5132      0.0000
   5   2   7      5.3740      0.4829      4.7583      0.0000
   6   2   7      7.6083      0.3281      7.3399      0.0000
   7   2   7      9.3318      0.3657     -9.1071      0.0000
   8   2   7      2.8883      1.0625     -3.1394      0.0000
   9   2   7      6.3477      1.6855      7.9883      0.0000
  10   2   7     11.6914      0.3348     11.4925      0.0000
  11   2   7      0.4441      1.6364      2.6022      0.0000
 -11   3   7      8.6926      0.5343     -7.2549      0.0000
 -10   3   7      0.9715      1.4428      0.0611      0.0000
  -9   3   7      1.7282      1.4405      2.0085      0.0000
  -8   3   7     17.2355      0.1922    -17.5127      0.0000
  -7   3   7      2.2269      1.0048     -2.3522      0.0000
  -6   3   7     38.5726      0.1542     38.7262      0.0000
  -5   3   7      1.1820      1.2225      1.3059      0.0000
  -4   3   7      2.8092      0.6164      2.9280      0.0000
  -3   3   7     13.9204      0.1672     14.0014      0.0000
  -2   3   7     32.7761      0.1432    -32.2714      0.0000
  -1   3   7     14.0473      0.1131     14.0287      0.0000
   0   3   7      6.5887      0.2710     -6.4325      0.0000
   1   3   7      6.7664      0.3017     -6.9720      0.0000
   2   3   7     16.6211      0.1588    -16.3712      0.0000
   3   3   7      5.9061      0.3057     -5.4501      0.0000
   4   3   7      9.7099      0.2188      9.2180      0.0000
   5   3   7     22.7559      0.1473     22.0333      0.0000
   6   3   7      8.3728      0.3466      8.2350      0.0000
   7   3   7      2.5010      1.1163     -1.7649      0.0000
   8   3   7      2.2406      1.3597      1.5751      0.0000
   9   3   7      4.9197      0.6741     -5.5063      0.0000
  10   3   7     10.3441      0.3638     -9.7239      0.0000
 -11   4   7      8.0866      0.5296      7.7056      0.0000
 -10   4   7      7.2851      0.5708      7.1174      0.0000
  -9   4   7      5.2557      0.6085      5.4153      0.0000
  -8   4   7      5.4993      0.4423      6.1751      0.0000
  -7   4   7      3.0136      0.9137      3.3502      0.0000
  -6   4   7     12.4559      0.2261    -12.2659      0.0000
  -5   4   7     19.8310      0.2042     19.6523      0.0000
  -4   4   7      4.7034      0.4021     -4.4924      0.0000
  -3   4   7      4.5991      0.4603     -4.6895      0.0000
  -2   4   7      8.7408      0.1702     -8.8533      0.0000
  -1   4   7     20.9542      0.1180    -20.4964      0.0000
   0   4   7     10.2358      0.2002     -9.4260      0.0000
   1   4   7      1.8881      1.2745     -0.8324      0.0000
   2   4   7      7.1054      0.2732     -7.3374      0.0000
   3   4   7      1.3941      1.1321      1.0613      0.0000
   4   4   7      7.1664      0.2993     -6.4754      0.0000
   5   4   7      5.0874      0.5288      5.2210      0.0000
   6   4   7      0.0000      1.2867      0.4846      0.0000
   7   4   7      6.1052      0.5494     -5.6164      0.0000
   8   4   7      1.6056      1.4307      1.5484      0.0000
   9   4   7      9.5116      0.3632     -9.2415      0.0000
  10   4   7     20.5301      0.2333    -20.3407      0.0000
 -10   5   7      3.1906      1.1527      3.5742      0.0000
  -9   5   7      1.0001      1.4151     -1.7589      0.0000
  -8   5   7      3.5503      0.7487     -3.3632      0.0000
  -7   5   7      2.5072      1.0098     -2.3727      0.0000
  -6   5   7     21.7143      0.2088    -21.7420      0.0000
  -5   5   7     36.9547      0.2134    -36.7062      0.0000
  -4   5   7      3.4519      0.7146      3.5076      0.0000
  -3   5   7      3.0095      0.4583     -3.2235      0.0000
  -2   5   7      7.4127      0.1895      6.9210      0.0000
  -1   5   7      3.7147      0.3326      3.8457      0.0000
   0   5   7      8.3488      0.4087     -8.2367      0.0000
   1   5   7      1.5965      0.9851      1.7328      0.0000
   2   5   7      4.1370      0.5159      3.9736      0.0000
   3   5   7      0.8612      1.2488      1.1912      0.0000
   4   5   7     11.1295      0.2724    -10.6385      0.0000
   5   5   7     12.0641      0.2658    -11.6439      0.0000
   6   5   7      2.0096      1.2700      1.4608      0.0000
   7   5   7      1.2392      1.3628      1.1345      0.0000
   8   5   7      6.9350      0.4924      6.8225      0.0000
   9   5   7      5.1360      0.7669     -5.5560      0.0000
  10   5   7      7.1242      0.5556      6.8208      0.0000
 -10   6   7      2.2224      1.2349      2.9958      0.0000
  -9   6   7      8.4389      0.6376     -7.1069      0.0000
  -8   6   7      1.5867      1.4340      2.2701      0.0000
  -7   6   7      9.1492      0.3489     -8.5790      0.0000
  -6   6   7      7.1962      0.4275     -7.3359      0.0000
  -5   6   7     28.3824      0.1760     28.4432      0.0000
  -4   6   7     13.4669      0.1745     13.2865      0.0000
  -3   6   7      0.6704      0.7040      0.1000      0.0000
  -2   6   7     13.2103      0.1521    -13.5343      0.0000
  -1   6   7      4.7718      0.3873     -5.0033      0.0000
   0   6   7      6.0619      0.3875      6.0940      0.0000
   1   6   7     23.4286      0.2324     22.3088      0.0000
   2   6   7      6.9163      0.2076      6.9573      0.0000
   3   6   7      1.6356      1.1483      1.7119      0.0000
   4   6   7      9.7930      0.2609      9.6388      0.0000
   5   6   7     10.7434      0.2421     10.6805      0.0000
   6   6   7      0.0000      1.4350      1.4634      0.0000
   7   6   7      0.0000      1.4696      1.1953      0.0000
   8   6   7      1.5028      1.5872     -0.5110      0.0000
   9   6   7      2.4726      1.2760     -2.6512      0.0000
  -9   7   7     14.5018      0.3841     13.1058      0.0000
  -8   7   7      2.2010      1.2998     -3.8720      0.0000
  -7   7   7      2.5071      0.9614     -1.6995      0.0000
  -6   7   7      8.7966      0.2735     -8.6059      0.0000
  -5   7   7     30.6123      0.2728     31.1533      0.0000
  -4   7   7      1.5122      1.2265     -2.6315      0.0000
  -3   7   7      2.4564      1.5816      2.1720      0.0000
  -2   7   7      5.6782      0.5143      5.4146      0.0000
  -1   7   7      7.8463      0.3718     -7.5122      0.0000
   0   7   7      9.2225      0.6733     -8.8745      0.0000
   1   7   7      9.9136      0.2834     10.4968      0.0000
   2   7   7     16.0798      0.4465     15.8400      0.0000
   3   7   7      4.2348      0.4017      4.1090      0.0000
   4   7   7      0.5968      1.1757      0.0940      0.0000
   5   7   7      3.4717      0.6017     -3.5033      0.0000
   6   7   7     11.1225      0.2567    -10.8743      0.0000
   7   7   7      2.6796      1.2634     -2.7820      0.0000
   8   7   7      1.3860      1.4283      0.4507      0.0000
   9   7   7      3.8680      0.8484      3.9471      0.0000
  -8   8   7      0.0000      1.8218      0.0477      0.0000
  -7   8   7      0.0000      1.7467     -0.4606      0.0000
  -6   8   7      3.1447      1.5505      3.1417      0.0000
  -5   8   7      7.1185      0.2560     -7.8455      0.0000
  -4   8   7      5.9846      0.6576     -5.8953      0.0000
  -3   8   7     10.8331      0.4279     11.0463      0.0000
  -2   8   7     11.3919      0.3344     11.1447      0.0000
  -1   8   7      5.1271      0.5962      4.8627      0.0000
   0   8   7      1.3928      1.5626      0.2449      0.0000
   1   8   7     35.6149      0.2506    -34.4605      0.0000
   2   8   7     17.0906      0.5114     16.4464      0.0000
   3   8   7      8.5517      0.1891      8.6490      0.0000
   4   8   7      2.8516      0.5711     -3.0415      0.0000
   5   8   7      4.8735      0.5830     -5.2597      0.0000
   6   8   7      1.9059      1.3562      1.6594      0.0000
   7   8   7      6.1943      0.6925     -6.7983      0.0000
   8   8   7      1.2509      1.4930     -0.3947      0.0000
  -7   9   7      2.8633      2.0709      3.0885      0.0000
  -6   9   7      3.9095      1.3126      4.9428      0.0000
  -5   9   7      1.8885      1.7142     -2.4690      0.0000
  -4   9   7      2.2643      1.8179      2.2727      0.0000
  -3   9   7      1.4571      1.5454     -2.1191      0.0000
  -2   9   7      6.7357      0.4951      6.2890      0.0000
  -1   9   7      6.3339      0.5335     -6.1571      0.0000
   0   9   7      7.0951      0.5122      7.1233      0.0000
   1   9   7     21.5117      0.3662    -20.7646      0.0000
   2   9   7     13.6006      0.3846    -12.8220      0.0000
   3   9   7      5.4890      0.8470     -5.1077      0.0000
   4   9   7      2.1971      0.8564     -2.3795      0.0000
   5   9   7      1.2656      0.9175     -1.6522      0.0000
   6   9   7      0.0000      1.1038      1.6471      0.0000
   7   9   7      0.0000      1.2402      1.3106      0.0000
  -6  10   7      1.6960      1.8532     -2.8472      0.0000
  -5  10   7     15.5090      0.4231    -15.0791      0.0000
  -4  10   7      1.2353      1.9797     -0.8753      0.0000
  -3  10   7      1.2961      1.6562     -2.8025      0.0000
  -2  10   7      6.5740      0.8335     -7.1118      0.0000
  -1  10   7      9.4035      0.3918     -9.2375      0.0000
   0  10   7      0.0000      1.6001     -0.1140      0.0000
   1  10   7     15.1208      0.4164     15.0368      0.0000
   2  10   7      1.9567      1.9034      0.4511      0.0000
   3  10   7      1.9740      1.9708      1.0747      0.0000
   4  10   7     10.4213      0.5438    -10.0189      0.0000
   5  10   7      2.5335      1.9100      2.1775      0.0000
   6  10   7      6.7804      0.8582     -6.1750      0.0000
  -5  11   7      1.9337      2.0588      2.8779      0.0000
  -4  11   7      0.0000      1.7616      1.9323      0.0000
  -3  11   7      4.0644      1.3327     -5.5464      0.0000
  -2  11   7      3.2193      1.1396     -4.5459      0.0000
  -1  11   7      9.1913      0.4202      9.0540      0.0000
   0  11   7      1.4554      1.6809      1.1699      0.0000
   1  11   7      1.6660      1.7500      3.2666      0.0000
   2  11   7      0.0000      1.9354      0.9703      0.0000
   3  11   7      3.0323      2.0033      1.6842      0.0000
   4  11   7     11.6210      0.5784     10.7407      0.0000
  -1  12   7      9.7270      0.4293      9.1123      0.0000
   0  12   7      4.7187      0.9973      4.5444      0.0000
   1  12   7      3.5978      1.3010     -3.8025      0.0000
 -10   0   8     13.1927      0.3794     12.0067      0.0000
  -8   0   8      9.0699      0.4040     -8.3750      0.0000
  -6   0   8      7.3421      0.3034      7.2481      0.0000
  -4   0   8      5.7104      0.1734      5.8519      0.0000
  -2   0   8     16.4692      0.4016     16.0231      0.0000
   0   0   8     15.3293      0.4169    -14.6644      0.0000
   2   0   8     25.8863      0.1530     25.9513      0.0000
   4   0   8     15.1692      0.2684     15.0921      0.0000
   6   0   8      2.1020      1.6859      2.3754      0.0000
   8   0   8     17.9887      0.2886    -18.1402      0.0000
  10   0   8      0.5760      1.9085      5.8302      0.0000
 -11   1   8      4.8138      0.8456      4.6895      0.0000
 -10   1   8      2.5793      1.1303     -3.2655      0.0000
  -9   1   8      1.2333      1.2792     -0.3535      0.0000
  -8   1   8      1.0753      1.1984     -2.0376      0.0000
  -7   1   8      2.2387      0.9337     -0.7079      0.0000
  -6   1   8      6.3726      0.2602     -6.4675      0.0000
  -5   1   8      6.0224      0.2203      6.0913      0.0000
  -4   1   8      1.1239      0.7048     -1.1916      0.0000
  -3   1   8     10.1766      0.4803      9.8889      0.0000
  -2   1   8     14.1681      0.2446     14.1195      0.0000
  -1   1   8      3.8538      1.1213     -3.7553      0.0000
   0   1   8     17.7898      0.4064    -17.8254      0.0000
   1   1   8      7.1429      0.2052     -7.0572      0.0000
   2   1   8      5.0976      0.2855     -4.8047      0.0000
   3   1   8     14.9827      0.1642     14.8879      0.0000
   4   1   8     10.0357      0.2183     -9.8033      0.0000
   5   1   8      4.9418      0.4943     -4.9076      0.0000
   6   1   8      4.8370      0.5362     -4.4745      0.0000
   7   1   8      9.5552      0.3257     -9.4297      0.0000
   8   1   8      1.4853      1.4787     -0.8599      0.0000
   9   1   8      0.1148      1.5061      0.4155      0.0000
  10   1   8      0.0000      1.7205     -0.8150      0.0000
 -11   2   8      5.0826      0.6561     -5.3778      0.0000
 -10   2   8      8.5190      0.4930     -8.0882      0.0000
  -9   2   8      7.8968      0.3434     -8.6079      0.0000
  -8   2   8      1.2844      1.2778     -1.7670      0.0000
  -7   2   8      0.0000      1.1623      0.1881      0.0000
  -6   2   8     10.1770      0.2350     -9.9717      0.0000
  -5   2   8     22.3137      0.1478    -22.3109      0.0000
  -4   2   8      0.3411      0.9696     -0.0944      0.0000
  -3   2   8     11.3833      0.1254     11.5661      0.0000
  -2   2   8     23.3065      0.1092    -23.7332      0.0000
  -1   2   8      3.9195      0.2871      4.0266      0.0000
   0   2   8     18.3245      0.0984     17.9927      0.0000
   1   2   8     11.6153      0.2083     11.5444      0.0000
   2   2   8      0.7163      0.9978      1.3608      0.0000
   3   2   8     32.9421      0.1332    -32.8193      0.0000
   4   2   8      1.2709      1.1740      1.2047      0.0000
   5   2   8     15.7843      0.1877    -15.2700      0.0000
   6   2   8      3.2115      0.9708     -3.7618      0.0000
   7   2   8      8.5348      0.3717      8.3267      0.0000
   8   2   8      5.8916      0.7472      7.0448      0.0000
   9   2   8      2.6758      1.1440      2.7159      0.0000
  10   2   8      9.5314      0.6769      9.6034      0.0000
 -10   3   8     11.0915      0.2992     -9.9861      0.0000
  -9   3   8      3.7358      0.6733     -3.9398      0.0000
  -8   3   8      4.4027      0.5341      4.8523      0.0000
  -7   3   8      1.8138      1.2609     -2.0523      0.0000
  -6   3   8     41.3985      0.1828     41.1226      0.0000
  -5   3   8      5.3945      0.6096     -5.5269      0.0000
  -4   3   8      2.6398      0.6798     -2.6448      0.0000
  -3   3   8      8.3638      0.1821      8.5223      0.0000
  -2   3   8      7.9677      0.1728     -7.8217      0.0000
  -1   3   8     10.4032      0.1422    -10.2582      0.0000
   0   3   8     15.2646      0.1685     14.9291      0.0000
   1   3   8     13.2549      0.1960    -13.4932      0.0000
   2   3   8      7.1449      0.3225      6.8917      0.0000
   3   3   8     13.5961      0.1642    -13.8421      0.0000
   4   3   8     16.9738      0.1686     16.4516      0.0000
   5   3   8      0.1558      1.2652      0.3277      0.0000
   6   3   8      2.3203      1.0426     -2.0412      0.0000
   7   3   8      9.8440      0.3070      9.5769      0.0000
   8   3   8      2.0588      1.6082      1.7752      0.0000
   9   3   8      3.4038      0.9689     -4.5148      0.0000
  10   3   8     12.7066      0.3509    -12.5598      0.0000
 -10   4   8      3.0272      0.9842      2.2717      0.0000
  -9   4   8      0.0000      1.3639      0.6050      0.0000
  -8   4   8      7.1516      0.6291      7.4556      0.0000
  -7   4   8      1.9455      1.4519      1.5377      0.0000
  -6   4   8     11.1698      0.2918     10.9560      0.0000
  -5   4   8      2.8780      0.9029      2.6487      0.0000
  -4   4   8      2.7774      0.6904     -2.8054      0.0000
  -3   4   8     17.1065      0.1493    -17.3933      0.0000
  -2   4   8      1.7262      0.5856      1.7355      0.0000
  -1   4   8      3.7591      0.2924     -3.7610      0.0000
   0   4   8     15.3170      0.1812    -14.6288      0.0000
   1   4   8      9.9214      0.2563      9.3176      0.0000
   2   4   8      8.3104      0.2641     -8.1243      0.0000
   3   4   8      6.7492      0.3528      6.6385      0.0000
   4   4   8      4.3827      0.5179     -4.0218      0.0000
   5   4   8      1.4229      1.3062     -0.1563      0.0000
   6   4   8      3.9176      0.6827     -3.9358      0.0000
   7   4   8      4.2238      0.6596     -4.0844      0.0000
   8   4   8      1.4467      1.4715     -1.3506      0.0000
   9   4   8      4.5926      0.7764      5.5388      0.0000
  10   4   8     15.9896      0.2862    -16.0683      0.0000
 -10   5   8      2.7194      1.1494      0.6726      0.0000
  -9   5   8      9.6077      0.8180     -8.7403      0.0000
  -8   5   8      0.0000      1.3402      1.4931      0.0000
  -7   5   8      4.1095      0.9854      4.4926      0.0000
  -6   5   8      7.9470      0.3898     -8.2371      0.0000
  -5   5   8     11.1937      0.2594     10.9716      0.0000
  -4   5   8      7.3175      0.2692     -7.0230      0.0000
  -3   5   8      7.9446      0.2195     -7.8202      0.0000
  -2   5   8     10.3840      0.1569     -9.9170      0.0000
  -1   5   8     12.2292      0.1873     12.0865      0.0000
   0   5   8     12.0888      0.2188     11.8660      0.0000
   1   5   8      8.7549      0.3737      8.5750      0.0000
   2   5   8      0.9901      1.2676     -1.4070      0.0000
   3   5   8      0.4468      1.2170      0.4665      0.0000
   4   5   8      6.3973      0.3623     -6.3953      0.0000
   5   5   8      9.6907      0.2870      9.5545      0.0000
   6   5   8      1.1258      1.3696      0.3805      0.0000
   7   5   8      3.9467      0.7638      4.0724      0.0000
   8   5   8      3.3433      0.9800     -3.3820      0.0000
   9   5   8      7.3865      0.7374      7.9960      0.0000
  -9   6   8      4.3351      1.0223      5.1545      0.0000
  -8   6   8      0.0000      1.4823      0.2928      0.0000
  -7   6   8      0.7145      1.3655      1.3432      0.0000
  -6   6   8      2.8536      1.0004      3.3831      0.0000
  -5   6   8      8.3800      0.3647      8.6433      0.0000
  -4   6   8      0.7709      0.9355     -1.0643      0.0000
  -3   6   8      5.6406      0.2197     -5.8402      0.0000
  -2   6   8     12.1701      0.2049     12.1966      0.0000
  -1   6   8      1.0293      0.8240     -1.1178      0.0000
   0   6   8      5.0681      0.4198      4.7896      0.0000
   1   6   8     10.8404      0.2531    -10.2067      0.0000
   2   6   8      3.7296      0.4853     -3.8594      0.0000
   3   6   8      5.0345      0.3927      4.5023      0.0000
   4   6   8      4.1829      0.7980     -4.7544      0.0000
   5   6   8      2.7908      0.8535      2.4044      0.0000
   6   6   8      7.3179      0.4165      7.0931      0.0000
   7   6   8      8.5203      0.3825      8.6461      0.0000
   8   6   8      8.5013      0.7367      8.6928      0.0000
   9   6   8      4.2136      0.8713     -4.9243      0.0000
  -9   7   8     26.8723      0.2397     24.5489      0.0000
  -8   7   8      3.1602      1.4287     -4.3872      0.0000
  -7   7   8      8.7275      0.4912     -8.0964      0.0000
  -6   7   8      6.2545      0.4201     -6.5452      0.0000
  -5   7   8     20.4513      0.3181    -20.3184      0.0000
  -4   7   8      8.4424      0.2656      8.8192      0.0000
  -3   7   8     17.6459      0.2817    -17.5867      0.0000
  -2   7   8      4.4186      0.7366      4.0212      0.0000
  -1   7   8     10.2352      0.3051      9.7065      0.0000
   0   7   8     18.5558      0.2652    -17.7452      0.0000
   1   7   8     23.3816      0.4785     23.2451      0.0000
   2   7   8      4.3863      0.3391      4.4291      0.0000
   3   7   8      3.6150      0.5228      3.7542      0.0000
   4   7   8      6.3325      0.3793      5.9138      0.0000
   5   7   8      0.7959      1.2805     -1.8025      0.0000
   6   7   8      3.3725      0.8019     -4.1203      0.0000
   7   7   8      6.5066      1.2100     -6.9694      0.0000
   8   7   8      0.0000      1.5466      0.6195      0.0000
  -8   8   8      2.6126      1.9275     -2.3187      0.0000
  -7   8   8      1.1007      1.8168     -2.5822      0.0000
  -6   8   8      1.4018      1.6629     -3.1292      0.0000
  -5   8   8      1.1101      1.7684     -0.1168      0.0000
  -4   8   8      2.1486      1.6785     -2.1562      0.0000
  -3   8   8     16.0961      0.2850     16.3096      0.0000
  -2   8   8      2.2918      1.3067      2.0488      0.0000
  -1   8   8      3.6993      0.8395      3.7272      0.0000
   0   8   8      1.5626      1.4830     -2.3283      0.0000
   1   8   8      5.3869      1.2319      4.2823      0.0000
   2   8   8      4.1233      0.9902     -3.7204      0.0000
   3   8   8      2.4159      0.8735      2.7405      0.0000
   4   8   8     17.7337      0.2687    -17.4301      0.0000
   5   8   8      1.3443      1.0498     -1.9282      0.0000
   6   8   8      2.5925      1.0344      3.5981      0.0000
   7   8   8     13.0377      0.3161    -12.8870      0.0000
  -7   9   8      3.3941      1.6156     -1.2921      0.0000
  -6   9   8     10.7712      0.5374     -9.7886      0.0000
  -5   9   8      4.3676      1.1057      4.1793      0.0000
  -4   9   8      0.0000      1.6242     -2.0462      0.0000
  -3   9   8     12.6670      0.3280     12.6389      0.0000
  -2   9   8      2.7909      1.0055     -2.9374      0.0000
  -1   9   8      8.0813      0.3959     -7.8760      0.0000
   0   9   8      2.1941      1.5403     -1.2928      0.0000
   1   9   8     14.8615      0.4640    -14.5813      0.0000
   2   9   8      3.7396      1.5691     -4.2052      0.0000
   3   9   8      9.9940      0.5113     -9.7097      0.0000
   4   9   8     13.7711      0.4160    -13.0825      0.0000
   5   9   8      2.3731      2.0212     -0.1121      0.0000
   6   9   8      5.6081      2.1787      7.3675      0.0000
  -5  10   8      1.2825      1.7705      2.4319      0.0000
  -4  10   8      2.6213      1.4852      1.6614      0.0000
  -3  10   8      2.6408      1.5435      2.3057      0.0000
  -2  10   8      6.7045      0.7443     -7.6231      0.0000
  -1  10   8      2.8299      1.0831      2.9244      0.0000
   0  10   8      1.8939      1.6038      3.4239      0.0000
   1  10   8      8.5078      1.2130     -8.1464      0.0000
   2  10   8      3.0852      1.6495      3.7606      0.0000
   3  10   8      2.1062      2.3966      1.7959      0.0000
   4  10   8     23.6932      0.4797     23.6371      0.0000
   5  10   8      6.8874      1.0718      6.6067      0.0000
  -3  11   8      0.0000      1.8902      2.4455      0.0000
  -2  11   8     13.8977      0.3711     13.7709      0.0000
  -1  11   8      0.3407      1.5898      1.5236      0.0000
   0  11   8      4.3642      1.0807      5.3397      0.0000
   1  11   8      7.4627      0.7627     -7.2470      0.0000
   2  11   8      1.3611      1.9574     -2.0740      0.0000
   3  11   8     10.5009      0.6119      9.9069      0.0000
  -9   0   9      3.3007      1.1760     -2.9272      0.0000
  -7   0   9     11.3004      0.2442     11.4796      0.0000
  -5   0   9      9.8667      0.3324     -9.7227      0.0000
  -3   0   9     25.0306      0.3829     25.1082      0.0000
  -1   0   9     14.9503      0.4682     15.1505      0.0000
   1   0   9      2.7486      0.2926     -2.9525      0.0000
   3   0   9     14.4755      0.1895    -14.0943      0.0000
   5   0   9     13.0494      0.3166     12.2979      0.0000
   7   0   9     14.0138      0.3419    -14.4013      0.0000
   9   0   9     11.9949      0.5528    -11.2369      0.0000
 -10   1   9     16.5899      0.2921     15.1376      0.0000
  -9   1   9      3.1920      0.7182     -3.2945      0.0000
  -8   1   9      2.2415      0.8868      2.3762      0.0000
  -7   1   9      9.4019      0.1939     -9.6421      0.0000
  -6   1   9     14.5889      0.2180    -14.7877      0.0000
  -5   1   9      1.6524      0.7359     -1.8108      0.0000
  -4   1   9     11.3067      0.2751    -11.1819      0.0000
  -3   1   9      0.0090      1.7566     -1.1257      0.0000
  -2   1   9      1.1782      1.3926     -0.3476      0.0000
  -1   1   9      3.8043      1.1446      3.6758      0.0000
   0   1   9      0.0000      1.5530     -1.6842      0.0000
   1   1   9      3.7218      0.2511     -3.5721      0.0000
   2   1   9      8.0117      0.1955     -7.8041      0.0000
   3   1   9     57.5531      0.2253    -56.6003      0.0000
   4   1   9      1.8485      1.0683      1.2407      0.0000
   5   1   9      2.4657      0.9023      2.2724      0.0000
   6   1   9      0.6703      1.2403     -0.2838      0.0000
   7   1   9      4.2177      0.6963      4.8380      0.0000
   8   1   9      1.5100      1.4589     -2.2096      0.0000
   9   1   9      1.5153      1.6767     -0.8439      0.0000
  10   1   9      0.0000      1.5057      0.6161      0.0000
 -10   2   9      9.3596      0.4000      9.7400      0.0000
  -9   2   9      5.3796      0.9925      6.0561      0.0000
  -8   2   9     15.1462      0.2228    -15.1202      0.0000
  -7   2   9      2.3122      0.8171      2.4844      0.0000
  -6   2   9     18.5148      0.2854    -18.6940      0.0000
  -5   2   9      3.3961      0.5623     -3.3084      0.0000
  -4   2   9     15.5821      0.1433    -15.7872      0.0000
  -3   2   9      9.1035      0.2899     -9.6005      0.0000
  -2   2   9      6.0530      0.4357      5.7833      0.0000
  -1   2   9      1.2872      1.5210      0.3765      0.0000
   0   2   9     17.9950      0.1188     18.3893      0.0000
   1   2   9      7.1041      0.1928     -7.0802      0.0000
   2   2   9     11.1234      0.1878    -11.1119      0.0000
   3   2   9     19.3358      0.1394     19.3130      0.0000
   4   2   9     17.2193      0.1706     17.1431      0.0000
   5   2   9      0.0000      1.1977     -0.7903      0.0000
   6   2   9     16.7134      0.2014    -16.0724      0.0000
   7   2   9      7.1894      0.4174      7.1315      0.0000
   8   2   9      4.4241      1.0837     -6.2977      0.0000
   9   2   9      3.8095      1.2566      5.3702      0.0000
 -10   3   9     18.0118      0.2564    -17.3890      0.0000
  -9   3   9      3.6076      0.7494     -3.8878      0.0000
  -8   3   9      0.3765      1.2969      0.6073      0.0000
  -7   3   9      2.1361      1.2093      2.3131      0.0000
  -6   3   9      7.7243      0.3254      8.0534      0.0000
  -5   3   9      9.0264      0.2785      8.9863      0.0000
  -4   3   9      0.2164      0.9450      1.1693      0.0000
  -3   3   9     18.8633      0.0967     18.8918      0.0000
  -2   3   9      6.2881      0.2006      6.2830      0.0000
  -1   3   9     10.9150      0.1351    -11.1505      0.0000
   0   3   9     16.7837      0.4962     16.7948      0.0000
   1   3   9      5.6207      0.3029     -5.4634      0.0000
   2   3   9      4.2887      0.6611     -4.1482      0.0000
   3   3   9     14.2469      0.2060     13.8946      0.0000
   4   3   9      7.8404      0.2779     -7.7234      0.0000
   5   3   9      7.2599      0.3330      7.1349      0.0000
   6   3   9      1.3841      1.4094     -1.9249      0.0000
   7   3   9      2.6466      1.0832     -2.9071      0.0000
   8   3   9      4.6506      0.6966      5.3122      0.0000
   9   3   9     14.8196      0.3119    -14.5198      0.0000
  -9   4   9      0.7063      1.4686     -1.6048      0.0000
  -8   4   9      1.2845      1.3823      2.5290      0.0000
  -7   4   9      4.4693      0.8010     -4.8617      0.0000
  -6   4   9     12.9111      0.3007     12.8311      0.0000
  -5   4   9      7.8374      0.2867      8.0411      0.0000
  -4   4   9      5.0609      0.5991      5.2049      0.0000
  -3   4   9      7.0373      0.2041      6.9701      0.0000
  -2   4   9      1.3916      0.5936      0.0369      0.0000
  -1   4   9     11.3879      0.1440    -11.4764      0.0000
   0   4   9      3.5556      0.4889     -4.2484      0.0000
   1   4   9      5.5600      0.3550      5.5783      0.0000
   2   4   9      5.7223      0.4071      5.6192      0.0000
   3   4   9      5.8418      0.4443     -5.5427      0.0000
   4   4   9      8.3460      0.3090      7.9045      0.0000
   5   4   9      7.4572      0.3478     -7.2610      0.0000
   6   4   9     15.5089      0.2100     15.4833      0.0000
   7   4   9      4.6936      0.6465      4.7862      0.0000
   8   4   9      0.5376      1.4610     -1.2962      0.0000
   9   4   9      5.3081      0.6988     -6.3525      0.0000
  -9   5   9      9.7589      0.3516      8.8888      0.0000
  -8   5   9      5.1018      0.6084     -5.0931      0.0000
  -7   5   9      3.5196      0.9275     -4.4334      0.0000
  -6   5   9      6.7078      0.3586      6.3727      0.0000
  -5   5   9      5.0845      0.3921     -4.8002      0.0000
  -4   5   9     24.2057      0.2115     23.4943      0.0000
  -3   5   9     12.4170      0.1584     11.8838      0.0000
  -2   5   9      5.3464      0.2520     -5.5067      0.0000
  -1   5   9      1.5875      0.7151      1.8051      0.0000
   0   5   9     15.1335      0.1689    -14.5027      0.0000
   1   5   9     14.2657      0.3151    -13.7649      0.0000
   2   5   9      5.0131      0.7157      4.7627      0.0000
   3   5   9      2.2985      0.9477     -1.6529      0.0000
   4   5   9      0.0000      1.3337     -0.6581      0.0000
   5   5   9      2.6818      0.8830     -2.6498      0.0000
   6   5   9     11.6212      0.2655     12.1113      0.0000
   7   5   9      1.7809      1.4579     -1.6826      0.0000
   8   5   9      1.6473      1.4690     -1.2825      0.0000
  -8   6   9      2.9371      1.1731      4.0060      0.0000
  -7   6   9     11.2005      0.3184    -10.6229      0.0000
  -6   6   9      1.9710      1.0643     -1.7021      0.0000
  -5   6   9      2.5521      0.8200      2.6187      0.0000
  -4   6   9      0.0000      1.0506     -2.0944      0.0000
  -3   6   9     20.0345      0.1532    -20.0526      0.0000
  -2   6   9      1.3254      0.7282     -1.2811      0.0000
  -1   6   9      2.1575      0.4930     -2.2541      0.0000
   0   6   9     15.8246      0.2382    -15.6205      0.0000
   1   6   9      5.5466      0.3149      5.1086      0.0000
   2   6   9      4.6254      0.4202      4.3707      0.0000
   3   6   9     13.6058      0.3362    -13.1572      0.0000
   4   6   9      2.3534      0.9721     -2.7469      0.0000
   5   6   9      3.8028      0.8158      4.1494      0.0000
   6   6   9      2.7255      1.0489     -3.6937      0.0000
   7   6   9      4.4546      0.9371     -6.0750      0.0000
   8   6   9      2.4243      1.5684      2.1586      0.0000
  -8   7   9      3.5631      1.6768      4.7130      0.0000
  -7   7   9      0.8411      1.6481     -0.1106      0.0000
  -6   7   9     11.6415      0.3830     11.1301      0.0000
  -5   7   9      0.0000      1.0158     -0.2460      0.0000
  -4   7   9     19.5592      0.3559    -19.1736      0.0000
  -3   7   9     16.2506      0.2770    -16.2950      0.0000
  -2   7   9      6.6278      0.3899     -6.2908      0.0000
  -1   7   9      4.0822      0.4352      4.5974      0.0000
   0   7   9      1.3924      0.6826      1.5952      0.0000
   1   7   9      9.5268      0.2816      9.3625      0.0000
   2   7   9     24.4604      0.2085     24.0070      0.0000
   3   7   9      2.9477      1.0321      3.0102      0.0000
   4   7   9      3.3556      0.7309      3.8574      0.0000
   5   7   9      1.4567      1.2666     -1.3009      0.0000
   6   7   9     14.8706      0.2898    -14.6559      0.0000
   7   7   9      6.8046      0.8933      7.3872      0.0000
  -7   8   9      3.6235      1.5460      3.6715      0.0000
  -6   8   9      3.5713      1.5647     -5.3996      0.0000
  -5   8   9      0.4466      1.7286     -2.0366      0.0000
  -4   8   9      6.5948      0.6184      7.7588      0.0000
  -3   8   9     10.9198      0.3524     11.0798      0.0000
  -2   8   9      1.5132      1.3743     -0.5924      0.0000
  -1   8   9      1.5436      1.2884      1.5592      0.0000
   0   8   9      4.2352      1.0527      3.6911      0.0000
   1   8   9      0.4683      2.0152      0.9915      0.0000
   2   8   9      4.3514      0.9291     -3.8371      0.0000
   3   8   9      6.4420      0.5244      6.5154      0.0000
   4   8   9      7.1979      0.3259     -7.1495      0.0000
   5   8   9      1.0101      1.3309     -2.0891      0.0000
   6   8   9      8.6780      1.1297     -8.9771      0.0000
  -6   9   9      0.0000      1.7676      0.9928      0.0000
  -5   9   9      0.0000      1.6710      0.2808      0.0000
  -4   9   9      4.3878      0.8444      4.3628      0.0000
  -3   9   9      1.4353      1.5211      0.3255      0.0000
  -2   9   9      4.1837      0.7247      3.9907      0.0000
  -1   9   9      8.0940      0.3725     -7.6151      0.0000
   0   9   9      3.1497      1.0173     -3.4825      0.0000
   1   9   9      5.3034      0.9777      6.1638      0.0000
   2   9   9     18.6719      0.4174    -18.7399      0.0000
   3   9   9      5.3306      1.2253      5.5457      0.0000
   4   9   9     11.0145      0.6744     11.0657      0.0000
   5   9   9      0.7521      2.1112     -0.5561      0.0000
  -4  10   9      1.7477      1.6530     -0.7204      0.0000
  -3  10   9      2.5852      1.1870      2.8731      0.0000
  -2  10   9      1.0519      1.4319      1.3394      0.0000
  -1  10   9      2.8891      1.2249      3.5598      0.0000
   0  10   9      9.7811      0.4052      9.2735      0.0000
   1  10   9      5.9421      0.7103     -6.0831      0.0000
   2  10   9      2.5040      1.8060      0.9808      0.0000
   3  10   9      9.6801      0.5695      9.5276      0.0000
 -10   0  10      0.0000      2.4408     -5.4208      0.0000
  -8   0  10      3.0078      1.1055     -4.1499      0.0000
  -6   0  10      3.5940      0.8726      3.5213      0.0000
  -4   0  10     13.6800      0.8670     13.6068      0.0000
  -2   0  10      3.3614      1.5019      2.9435      0.0000
   0   0  10      3.7103      1.5334      3.1391      0.0000
   2   0  10     23.5399      0.2630    -23.4260      0.0000
   4   0  10      5.7611      0.5261     -6.0195      0.0000
   6   0  10      3.5760      0.9912     -3.4999      0.0000
   8   0  10      1.0969      1.7278     -2.1964      0.0000
  -9   1  10      0.0000      1.3046      0.8729      0.0000
  -8   1  10      0.0000      1.0700      0.1898      0.0000
  -7   1  10     11.1989      0.2298     11.7236      0.0000
  -6   1  10      1.2946      0.9536     -1.2334      0.0000
  -5   1  10     15.0399      0.4482    -14.9348      0.0000
  -4   1  10      9.9500      0.4820      9.8344      0.0000
  -3   1  10      4.1510      0.8035     -3.9120      0.0000
  -2   1  10     13.4086      0.3804    -12.9197      0.0000
  -1   1  10     20.5759      0.3021    -20.7057      0.0000
   0   1  10      0.6619      1.7651      0.1828      0.0000
   1   1  10      2.8426      1.4208      2.3467      0.0000
   2   1  10      7.2249      0.1755     -7.0123      0.0000
   3   1  10     27.0093      0.1332     26.6323      0.0000
   4   1  10      2.6034      0.7469     -2.7489      0.0000
   5   1  10      7.5685      0.3198     -7.3553      0.0000
   6   1  10      5.9011      0.5031     -6.8609      0.0000
   7   1  10      0.8986      1.3179     -1.2892      0.0000
   8   1  10     12.6312      0.2705     12.7194      0.0000
   9   1  10      1.5051      1.4970      3.4184      0.0000
  -9   2  10      1.2783      1.3672      2.1549      0.0000
  -8   2  10      1.8259      1.2716      2.3902      0.0000
  -7   2  10     18.4295      0.5666     19.6055      0.0000
  -6   2  10      2.3420      0.8332      2.0696      0.0000
  -5   2  10     26.2100      0.3187    -26.4124      0.0000
  -4   2  10      2.3173      1.9297     -2.3465      0.0000
  -3   2  10      1.9995      1.5121     -2.3429      0.0000
  -2   2  10      9.8463      0.3190     -9.7649      0.0000
  -1   2  10     26.6320      0.6836     26.2272      0.0000
   0   2  10      5.2604      0.7580     -4.8254      0.0000
   1   2  10      7.0967      0.2006      6.9957      0.0000
   2   2  10     13.0773      0.2188     13.0978      0.0000
   3   2  10     10.1706      0.1975     10.2107      0.0000
   4   2  10      0.0000      1.2930      0.2658      0.0000
   5   2  10      1.0101      1.3218      0.9758      0.0000
   6   2  10      4.9479      0.5589     -5.4780      0.0000
   7   2  10      2.8281      1.1740     -3.7705      0.0000
   8   2  10      1.6685      1.5273      2.6877      0.0000
   9   2  10      3.0432      1.0985     -4.9431      0.0000
  -9   3  10      4.1089      1.7654     -5.5517      0.0000
  -8   3  10      1.7751      1.0518      1.6476      0.0000
  -7   3  10     11.9700      0.5623    -12.6759      0.0000
  -6   3  10      3.0513      0.4846     -3.2827      0.0000
  -5   3  10     19.7244      0.2539     20.0137      0.0000
  -4   3  10     27.2993      0.3488    -27.5818      0.0000
  -3   3  10      0.7734      0.7072      0.0967      0.0000
  -2   3  10      9.2986      0.3536      9.4276      0.0000
  -1   3  10     21.6482      0.2570     21.6013      0.0000
   0   3  10     13.9333      0.2821     13.8571      0.0000
   1   3  10      5.0812      0.3672      4.4437      0.0000
   2   3  10      6.5095      0.3494     -6.4967      0.0000
   3   3  10     20.8303      0.2183    -20.3311      0.0000
   4   3  10      0.0000      1.1706      0.3641      0.0000
   5   3  10      8.1906      0.4683      8.3635      0.0000
   6   3  10      1.8696      1.3460     -1.5195      0.0000
   7   3  10      1.3919      1.4369      0.5384      0.0000
   8   3  10      1.0725      1.6120     -1.2746      0.0000
  -9   4  10      1.5977      1.6137     -0.7101      0.0000
  -8   4  10      1.2615      1.5184     -0.2425      0.0000
  -7   4  10      1.4505      1.1826     -1.3867      0.0000
  -6   4  10      0.0000      1.1768     -1.0143      0.0000
  -5   4  10     20.5856      0.3187     20.7263      0.0000
  -4   4  10      8.0534      0.2850      8.2465      0.0000
  -3   4  10      1.2201      0.6145      1.4291      0.0000
  -2   4  10      7.3953      0.1767      7.9472      0.0000
  -1   4  10     14.8029      0.1785    -15.1959      0.0000
   0   4  10      5.9708      0.2704      5.7938      0.0000
   1   4  10      1.4075      1.1779      0.7388      0.0000
   2   4  10      0.5412      1.1176     -0.9380      0.0000
   3   4  10      6.0208      0.6273     -5.6612      0.0000
   4   4  10      0.0000      1.3094      0.4470      0.0000
   5   4  10      7.4204      0.7202      7.7609      0.0000
   6   4  10      9.5488      0.3846      9.4414      0.0000
   7   4  10      2.9847      1.0007      3.7578      0.0000
   8   4  10      2.1446      1.4844     -2.3842      0.0000
  -8   5  10      1.4165      1.4067      0.9462      0.0000
  -7   5  10      0.0000      1.4253      0.2783      0.0000
  -6   5  10      3.0540      0.8494      4.1009      0.0000
  -5   5  10      0.9479      1.1580      0.6440      0.0000
  -4   5  10      7.1958      0.2417     -7.3129      0.0000
  -3   5  10      2.5970      0.4310     -2.7491      0.0000
  -2   5  10      2.7423      0.3620      2.6571      0.0000
  -1   5  10      2.2534      0.4998      1.8374      0.0000
   0   5  10      0.0000      0.9542      0.3422      0.0000
   1   5  10      7.6597      0.2583     -7.3386      0.0000
   2   5  10     15.6761      0.2200    -14.9016      0.0000
   3   5  10      8.2323      0.3256     -7.7986      0.0000
   4   5  10      3.4563      0.8463     -3.5570      0.0000
   5   5  10      3.7550      0.7556     -3.9670      0.0000
   6   5  10      4.5046      0.7427     -4.9506      0.0000
   7   5  10      1.0288      1.4303     -1.5056      0.0000
   8   5  10      1.1979      1.4915      0.1083      0.0000
  -8   6  10      8.4612      0.4577     -8.3187      0.0000
  -7   6  10      1.7322      1.2721      0.1111      0.0000
  -6   6  10      0.7511      1.1653     -1.1317      0.0000
  -5   6  10      1.3336      1.1557     -1.6170      0.0000
  -4   6  10     27.6658      0.2944    -27.5968      0.0000
  -3   6  10      2.5364      0.4704      2.5116      0.0000
  -2   6  10      1.2757      0.8013     -1.2906      0.0000
  -1   6  10      4.2339      0.2698     -4.2415      0.0000
   0   6  10      1.8907      0.6765      2.7520      0.0000
   1   6  10      2.9198      1.3044      3.8028      0.0000
   2   6  10      4.0128      1.0747     -4.3829      0.0000
   3   6  10      7.9893      0.5560     -7.2082      0.0000
   4   6  10      0.0000      1.3600      0.3968      0.0000
   5   6  10      2.2413      1.1489     -3.4909      0.0000
   6   6  10      0.0000      1.3080      0.9957      0.0000
   7   6  10      3.9828      0.9710      5.3730      0.0000
  -7   7  10      0.0000      1.5268      0.2455      0.0000
  -6   7  10      1.6913      1.4618     -2.3724      0.0000
  -5   7  10      3.4832      1.2637     -4.3250      0.0000
  -4   7  10     23.1159      0.2928     22.9078      0.0000
  -3   7  10     11.5104      0.2660     11.1699      0.0000
  -2   7  10      9.4399      0.2512     -9.2109      0.0000
  -1   7  10      9.6737      0.3010     -9.4829      0.0000
   0   7  10      4.7580      0.5992     -4.8686      0.0000
   1   7  10      2.4373      0.5488     -2.3965      0.0000
   2   7  10     30.7858      0.4342     30.3973      0.0000
   3   7  10      4.6154      0.6817     -4.5596      0.0000
   4   7  10      3.9347      0.6942     -4.1415      0.0000
   5   7  10      5.0337      0.7619      5.5447      0.0000
   6   7  10      7.8815      0.5831      8.8311      0.0000
  -6   8  10      2.5958      1.3990     -3.5927      0.0000
  -5   8  10      3.1682      1.5217     -3.3784      0.0000
  -4   8  10     14.2391      0.2779     14.7568      0.0000
  -3   8  10      6.8731      0.4481     -6.6301      0.0000
  -2   8  10      2.3414      0.9357      2.4540      0.0000
  -1   8  10      0.0000      1.2303      1.2693      0.0000
   0   8  10      1.6879      1.5167     -1.4334      0.0000
   1   8  10      7.6999      1.0467     -7.5145      0.0000
   2   8  10     11.1220      0.4479     10.5420      0.0000
   3   8  10     10.7277      0.4455     10.0628      0.0000
   4   8  10      5.1468      0.9118      4.9209      0.0000
   5   8  10      0.4925      1.8777     -0.9347      0.0000
  -4   9  10      3.5102      1.1192      3.5842      0.0000
  -3   9  10      1.5278      1.5232     -1.6444      0.0000
  -2   9  10      3.0174      0.9125      2.9375      0.0000
  -1   9  10      5.4554      0.5130      5.9491      0.0000
   0   9  10      0.4341      1.4793      0.7652      0.0000
   1   9  10      0.6811      1.6406      0.4286      0.0000
   2   9  10     14.0957      0.4438    -13.7702      0.0000
   3   9  10      6.0502      0.9283      6.3114      0.0000
   4   9  10      5.2425      0.9650      5.2816      0.0000
  -2  10  10      2.7775      1.1681      2.9012      0.0000
  -1  10  10      3.8544      0.8281      3.9374      0.0000
   0  10  10      5.6386      0.7588     -5.8032      0.0000
   1  10  10      0.0000      1.7889      0.8506      0.0000
  -9   0  11      0.0000      2.3923      0.7007      0.0000
  -7   0  11      0.0000      2.2937     -5.1319      0.0000
  -5   0  11     12.3530      1.0170     12.4284      0.0000
  -3   0  11      5.0092      1.1089      4.7122      0.0000
  -1   0  11      6.9735      0.9667     -7.2827      0.0000
   1   0  11      2.6691      2.7416      2.3214      0.0000
   3   0  11      1.7675      0.8688      2.2660      0.0000
   5   0  11      2.7524      1.1647      3.6062      0.0000
   7   0  11      4.1643      0.9761      4.9748      0.0000
  -9   1  11     11.0266      0.7499     10.1103      0.0000
  -8   1  11      2.5966      2.2362      4.2742      0.0000
  -7   1  11      1.7533      2.4807     -0.4804      0.0000
  -6   1  11      0.0000      2.0041     -1.4801      0.0000
  -5   1  11      6.0699      0.8284      5.8128      0.0000
  -4   1  11     16.2480      0.4843     16.0678      0.0000
  -3   1  11      2.7519      1.1327      1.9242      0.0000
  -2   1  11      6.0294      0.6330     -5.6293      0.0000
  -1   1  11      5.1906      2.1166      6.6935      0.0000
   0   1  11      3.4785      1.2655     -3.4588      0.0000
   1   1  11     12.6244      0.4257    -11.7090      0.0000
   2   1  11      1.0377      0.8240     -0.5267      0.0000
   3   1  11     11.6270      0.1900     11.6421      0.0000
   4   1  11     15.5830      0.1569     15.7712      0.0000
   5   1  11      3.4680      0.6081      4.7047      0.0000
   6   1  11      5.7378      0.6758      6.0481      0.0000
   7   1  11      2.4686      1.1750      3.4622      0.0000
   8   1  11      4.3255      0.7630     -5.4940      0.0000
  -8   2  11      0.8166      2.0729      0.0882      0.0000
  -7   2  11      3.7169      1.4126     -3.7239      0.0000
  -6   2  11      5.6948      0.8930      5.9952      0.0000
  -5   2  11     26.0040      0.3120    -25.6337      0.0000
  -4   2  11      4.0164      0.8927      3.5690      0.0000
  -3   2  11      3.0091      1.0943      3.1572      0.0000
  -2   2  11      4.5780      0.7576      4.9960      0.0000
  -1   2  11      5.7543      0.6524      5.8755      0.0000
   0   2  11      0.0000      1.7125      0.7211      0.0000
   1   2  11     11.3323      0.4511    -11.1315      0.0000
   2   2  11      0.0000      0.6938     -1.5207      0.0000
   3   2  11      2.2509      0.7415     -2.9685      0.0000
   4   2  11      9.3448      0.2365      9.5224      0.0000
   5   2  11     11.3093      0.2740    -11.5453      0.0000
   6   2  11      3.4502      0.7720     -3.8510      0.0000
   7   2  11      2.2821      1.2558     -2.2618      0.0000
   8   2  11      7.6661      0.5291     -7.5181      0.0000
  -8   3  11      3.5452      2.6642     -5.9035      0.0000
  -7   3  11      2.0037      1.8844     -2.5874      0.0000
  -6   3  11      1.9165      1.7896      0.1021      0.0000
  -5   3  11      8.6722      0.7416     -9.0209      0.0000
  -4   3  11     12.3414      0.3696    -12.0929      0.0000
  -3   3  11      0.0000      1.5525     -0.6444      0.0000
  -2   3  11      9.7360      0.3322      9.5961      0.0000
  -1   3  11     15.1944      0.3036    -15.0287      0.0000
   0   3  11      2.8112      1.5707      2.3894      0.0000
   1   3  11     14.1071      0.3379     14.2072      0.0000
   2   3  11      0.5473      1.1942     -1.2221      0.0000
   3   3  11      8.0586      0.2799      7.8292      0.0000
   4   3  11     15.0302      0.1870    -15.0308      0.0000
   5   3  11      2.2539      1.0127      3.0376      0.0000
   6   3  11      3.5739      0.7381     -4.5090      0.0000
   7   3  11      0.0000      1.4613     -0.8910      0.0000
   8   3  11      4.7135      0.7609      5.5432      0.0000
  -8   4  11      1.4126      1.8631      0.5899      0.0000
  -7   4  11      4.8682      1.0020      5.3317      0.0000
  -6   4  11      1.7869      1.7469     -0.8428      0.0000
  -5   4  11     17.0229      0.3008     17.0397      0.0000
  -4   4  11      1.8010      1.4127     -0.6700      0.0000
  -3   4  11      0.8849      1.0071     -1.2180      0.0000
  -2   4  11      1.6359      0.6141      2.0440      0.0000
  -1   4  11      1.5987      0.6104      2.1054      0.0000
   0   4  11      7.2793      0.2664     -7.9125      0.0000
   1   4  11      4.2022      0.3174      4.1369      0.0000
   2   4  11      6.7845      0.4218     -6.9309      0.0000
   3   4  11      4.1669      0.5373      4.1643      0.0000
   4   4  11      3.0047      0.9364     -3.5660      0.0000
   5   4  11     10.6899      0.3152     11.0206      0.0000
   6   4  11      4.3729      0.6406     -5.0698      0.0000
   7   4  11      1.7302      1.4231     -2.2162      0.0000
  -7   5  11      1.8538      1.7147      2.2056      0.0000
  -6   5  11      2.3245      1.6494      2.0226      0.0000
  -5   5  11      0.0000      1.4177     -0.3865      0.0000
  -4   5  11      9.0287      0.3322     -9.5453      0.0000
  -3   5  11      1.2314      0.9434     -1.4239      0.0000
  -2   5  11      1.0477      0.8428     -1.2771      0.0000
  -1   5  11      0.9887      0.7222     -1.1451      0.0000
   0   5  11      1.7430      0.7547      1.6941      0.0000
   1   5  11      2.6211      0.5343     -3.5646      0.0000
   2   5  11      2.9892      0.8005      4.2090      0.0000
   3   5  11      1.3487      1.5762     -1.1376      0.0000
   4   5  11      0.2185      1.4003     -1.2909      0.0000
   5   5  11      2.4831      1.4905     -2.8209      0.0000
   6   5  11      2.0060      1.5248     -2.3719      0.0000
   7   5  11      4.7651      0.7214     -4.9577      0.0000
  -7   6  11      4.0360      2.1730      3.6294      0.0000
  -6   6  11      4.2887      0.8662      4.7930      0.0000
  -5   6  11      6.7933      0.3935      6.5804      0.0000
  -4   6  11     13.7164      0.3211     13.9660      0.0000
  -3   6  11      8.3085      0.2381     -8.2188      0.0000
  -2   6  11      4.0939      0.2957      4.0717      0.0000
  -1   6  11      2.0972      0.5408     -2.4203      0.0000
   0   6  11      0.0000      0.9370      0.2505      0.0000
   1   6  11     14.1117      0.1625     14.0945      0.0000
   2   6  11      8.0373      0.2862     -7.3871      0.0000
   3   6  11      6.2787      0.4054     -6.0746      0.0000
   4   6  11      1.5614      1.4535     -0.8370      0.0000
   5   6  11      1.1163      1.3446     -0.4722      0.0000
   6   6  11      3.0803      1.0048      4.4555      0.0000
  -6   7  11      1.7101      2.4269      1.7782      0.0000
  -5   7  11      8.2895      1.0950      7.1548      0.0000
  -4   7  11      0.0000      1.3849      0.0024      0.0000
  -3   7  11      1.8073      1.4658      1.3987      0.0000
  -2   7  11      9.6417      0.4152     -9.7233      0.0000
  -1   7  11      4.0514      0.5347      4.4649      0.0000
   0   7  11      0.8518      1.1080     -0.4002      0.0000
   1   7  11      0.0000      1.2462      0.6528      0.0000
   2   7  11      3.9531      0.9076     -4.0074      0.0000
   3   7  11      0.8512      1.2232     -1.1058      0.0000
   4   7  11      2.5048      1.1085     -2.6899      0.0000
   5   7  11      4.8391      0.8965      5.2673      0.0000
  -4   8  11     13.3035      0.5271    -13.9060      0.0000
  -3   8  11      4.2351      0.7148      4.8430      0.0000
  -2   8  11     10.8714      0.3531    -11.3780      0.0000
  -1   8  11      0.0000      1.2254      0.6905      0.0000
   0   8  11      6.8269      0.3842      6.7731      0.0000
   1   8  11      7.3447      1.0913     -7.8014      0.0000
   2   8  11     17.1445      0.3569     16.9340      0.0000
   3   8  11      3.4739      1.3020      3.7395      0.0000
   4   8  11      2.8993      1.7305      3.5169      0.0000
  -2   9  11      2.6964      1.3449      3.7607      0.0000
  -1   9  11      3.1991      0.9766      3.5861      0.0000
   0   9  11      0.0000      1.3361      0.0497      0.0000
   1   9  11      3.7204      1.2240     -5.0804      0.0000
  -8   0  12      1.1476      2.3293      2.2372      0.0000
  -6   0  12      1.0900      2.2630      4.2466      0.0000
  -4   0  12      1.4436      1.8392      0.6780      0.0000
  -2   0  12      1.4098      1.7987      1.4361      0.0000
   0   0  12      0.0000      2.7864     -0.9443      0.0000
   2   0  12      5.9637      1.2284      6.2604      0.0000
   4   0  12     27.8253      0.2646     29.9073      0.0000
   6   0  12      0.0000      1.4811      0.5891      0.0000
  -8   1  12      2.6556      2.6150     -4.4101      0.0000
  -7   1  12      9.3445      2.3956      8.3434      0.0000
  -6   1  12      2.3897      2.0915      4.3366      0.0000
  -5   1  12      7.2293      0.7435      6.7191      0.0000
  -4   1  12      0.0000      1.6161      0.6000      0.0000
  -3   1  12      8.9385      0.5604      8.6404      0.0000
  -2   1  12     12.0245      0.3896     12.2703      0.0000
  -1   1  12      0.9586      1.4899      0.9887      0.0000
   0   1  12      1.3305      1.7998      0.9283      0.0000
   1   1  12      8.4601      0.7527     -8.8515      0.0000
   2   1  12      0.8246      2.0262     -1.3651      0.0000
   3   1  12      3.0056      0.6548      4.0578      0.0000
   4   1  12      8.2124      0.2514     -8.9531      0.0000
   5   1  12      8.2502      0.3104     -8.8241      0.0000
   6   1  12      4.8740      0.6820      5.4358      0.0000
   7   1  12      4.4710      0.6706      6.0442      0.0000
  -7   2  12      0.0000      1.9274     -0.6065      0.0000
  -6   2  12      4.0965      1.2995     -4.7670      0.0000
  -5   2  12     15.9866      0.3625    -15.9016      0.0000
  -4   2  12      6.7430      0.5392     -6.4852      0.0000
  -3   2  12      2.3790      1.3745     -1.8711      0.0000
  -2   2  12     12.2301      0.3823    -11.9061      0.0000
  -1   2  12      2.2433      1.6925     -1.7957      0.0000
   0   2  12      7.9540      0.6443      7.6560      0.0000
   1   2  12      8.4379      0.9544     -8.1593      0.0000
   2   2  12      0.0000      1.8168      1.0973      0.0000
   3   2  12      6.2615      0.3329     -6.6683      0.0000
   4   2  12     19.3560      0.3821    -21.0143      0.0000
   5   2  12      2.7372      0.7721      2.9379      0.0000
   6   2  12      2.3649      1.1920     -2.5241      0.0000
   7   2  12      1.0781      1.4254     -1.9721      0.0000
  -7   3  12      8.2789      0.9477     -7.7449      0.0000
  -6   3  12      4.1186      1.6046      5.2719      0.0000
  -5   3  12     11.6610      0.3805    -11.7615      0.0000
  -4   3  12      2.5631      1.2692     -3.0874      0.0000
  -3   3  12      8.7293      0.5330     -8.7352      0.0000
  -2   3  12      3.2564      1.0014     -2.8243      0.0000
  -1   3  12      1.7429      1.5328      2.0459      0.0000
   0   3  12      2.9490      1.9954      2.7802      0.0000
   1   3  12      8.2640      0.5956      8.0411      0.0000
   2   3  12      7.9249      0.6328     -7.2351      0.0000
   3   3  12      7.1258      0.3625     -7.5955      0.0000
   4   3  12     15.6035      0.4205     16.8789      0.0000
   5   3  12      3.1093      0.8040      4.5810      0.0000
   6   3  12      2.3672      1.0747      3.2889      0.0000
  -7   4  12      2.1077      2.1544      1.8841      0.0000
  -6   4  12      5.6105      0.7797      6.0709      0.0000
  -5   4  12      4.0861      0.8483     -3.5381      0.0000
  -4   4  12      4.4895      0.6924      4.7378      0.0000
  -3   4  12      4.8002      0.7091     -4.8307      0.0000
  -2   4  12      1.9501      1.5136      1.7815      0.0000
  -1   4  12      4.5989      0.6273      4.9152      0.0000
   0   4  12      5.2561      0.7076     -5.3627      0.0000
   1   4  12      7.5468      0.5963      7.4206      0.0000
   2   4  12      3.7144      0.8788      2.7349      0.0000
   3   4  12      1.0476      1.1708     -1.0390      0.0000
   4   4  12      7.6707      0.3543      8.1919      0.0000
   5   4  12      3.5627      0.7618     -4.3160      0.0000
   6   4  12      1.7134      1.4904      2.5784      0.0000
  -6   5  12      0.8273      1.7614      0.4336      0.0000
  -5   5  12      3.2690      1.3331      3.9084      0.0000
  -4   5  12      1.1717      1.2905     -0.2370      0.0000
  -3   5  12      1.4408      1.5423      1.5640      0.0000
  -2   5  12     11.6307      0.2542     11.4359      0.0000
  -1   5  12      1.3707      1.2613     -2.0199      0.0000
   0   5  12      0.0000      1.4350      0.2767      0.0000
   1   5  12      7.0166      0.5668      6.3782      0.0000
   2   5  12      0.0000      1.2599      0.7695      0.0000
   3   5  12      0.9959      1.2224      0.4684      0.0000
   4   5  12      2.2440      1.3979      2.7547      0.0000
   5   5  12      5.6969      0.7220      6.2022      0.0000
  -5   6  12      2.7538      2.0932     -0.5651      0.0000
  -4   6  12      1.9485      2.2583      2.1710      0.0000
  -3   6  12     14.2527      0.5132     14.1643      0.0000
  -2   6  12     15.1127      0.2460     15.0015      0.0000
  -1   6  12      2.2691      0.9118      1.8249      0.0000
   0   6  12      2.1466      1.0734     -3.0390      0.0000
   1   6  12      2.3044      1.0380     -3.6142      0.0000
   2   6  12      9.4510      0.6841    -10.0195      0.0000
   3   6  12      8.6884      0.4320     -8.3029      0.0000
   4   6  12      4.2134      0.6829     -5.1297      0.0000
  -4   7  12      3.2302      1.9836      2.2455      0.0000
  -3   7  12      5.5516      1.4137     -6.0144      0.0000
  -2   7  12     15.3336      0.5024    -15.6150      0.0000
  -1   7  12      1.6087      2.0813     -1.3306      0.0000
   0   7  12      3.3406      2.5661     -2.5813      0.0000
   1   7  12      7.0791      1.4213     -5.7891      0.0000
   2   7  12      3.0342      2.0178      2.5862      0.0000
   3   7  12      5.2124      1.3464      5.7947      0.0000
   0   8  12      2.4681      2.5041      3.0882      0.0000
   1   8  12      3.8383      2.5971      4.8766      0.0000
  -5   0  13      2.6059      2.1646      3.5060      0.0000
  -3   0  13      3.0003      2.1508     -4.6858      0.0000
  -1   0  13      8.0670      0.6960      7.5119      0.0000
   1   0  13      2.8185      2.2750      3.1539      0.0000
   3   0  13      6.7426      1.2188      6.8630      0.0000
   5   0  13      3.6630      3.1509      0.4398      0.0000
  -6   1  13      9.1257      3.9571     -9.6413      0.0000
  -5   1  13      0.0000      1.6033      1.0036      0.0000
  -4   1  13     11.6215      0.3783     11.3701      0.0000
  -3   1  13     12.7832      0.3747     12.7341      0.0000
  -2   1  13      0.8393      1.5365     -2.1596      0.0000
  -1   1  13      3.1056      1.1577      2.5906      0.0000
   0   1  13     10.9862      0.6563    -10.2786      0.0000
   1   1  13      0.0000      1.8734      0.9700      0.0000
   2   1  13      0.0000      1.9028     -0.7164      0.0000
   3   1  13     12.4233      0.5131    -13.1261      0.0000
   4   1  13      5.3668      1.0902     -5.9163      0.0000
   5   1  13      4.0796      1.4883     -4.3674      0.0000
  -6   2  13     11.0266      0.4508     10.4348      0.0000
  -5   2  13      2.4084      1.7259      2.4079      0.0000
  -4   2  13     19.6904      0.3114    -19.0850      0.0000
  -3   2  13     15.6376      0.3416     15.1165      0.0000
  -2   2  13      2.2524      1.6414     -2.5720      0.0000
  -1   2  13     10.4063      0.4826     -9.8999      0.0000
   0   2  13     11.9715      0.6313    -12.1934      0.0000
   1   2  13      6.5782      1.0535     -6.8261      0.0000
   2   2  13      0.9373      2.4032     -0.8655      0.0000
   3   2  13      2.9418      2.4807      3.6241      0.0000
   4   2  13     19.2521      0.4835     19.7137      0.0000
   5   2  13      0.0000      2.2465     -0.2164      0.0000
  -6   3  13      7.9994      0.6538      7.9470      0.0000
  -5   3  13      1.3552      1.5680      1.2404      0.0000
  -4   3  13     16.3207      0.2864    -16.1017      0.0000
  -3   3  13      0.0000      1.5422      0.3607      0.0000
  -2   3  13      0.4850      1.5864     -0.6327      0.0000
  -1   3  13      6.5384      0.6769     -6.2685      0.0000
   0   3  13     16.0146      1.0436     17.0539      0.0000
   1   3  13      4.4933      1.2425     -4.4300      0.0000
   2   3  13      1.9439      1.9791      1.2337      0.0000
   3   3  13      2.7923      2.0306      4.4053      0.0000
   4   3  13      4.7246      1.3108      4.1495      0.0000
   5   3  13      2.7654      2.1505     -2.3981      0.0000
  -5   4  13      4.5958      0.7605     -4.4036      0.0000
  -4   4  13      6.3884      0.5439      6.0079      0.0000
  -3   4  13      8.6792      0.4830     -8.5897      0.0000
  -2   4  13      2.9588      1.0737     -2.6671      0.0000
  -1   4  13      1.2416      1.6993      2.8474      0.0000
   0   4  13      7.1766      0.5128      7.0397      0.0000
   1   4  13      2.7285      1.6675      2.0772      0.0000
   2   4  13      3.3939      2.6661      5.4579      0.0000
   3   4  13      3.6615      1.5335      2.2800      0.0000
   4   4  13      3.6519      1.4547     -4.1129      0.0000
  -4   5  13      2.8772      0.9613      3.8344      0.0000
  -3   5  13     10.6100      0.3451     10.7166      0.0000
  -2   5  13      1.9621      1.4931      2.2725      0.0000
  -1   5  13      2.8573      1.4729      4.2270      0.0000
   0   5  13      2.8415      1.0031     -2.9792      0.0000
   1   5  13      2.1703      1.3770      2.6891      0.0000
   2   5  13      2.1741      1.9257     -3.1787      0.0000
   3   5  13      0.0000      2.1028      0.1370      0.0000
  -3   6  13     14.2769      0.5529    -14.3441      0.0000
  -2   6  13      4.7163      1.8992     -5.6928      0.0000
  -1   6  13      8.4941      1.1152      7.8923      0.0000
   1   6  13      3.0278      2.6011      3.1881      0.0000
   2   6  13      2.2934      2.5531      0.0261      0.0000
  -4   0  14      0.0000      2.1777      0.9771      0.0000
  -2   0  14      2.8623      2.2840     -1.3546      0.0000
   0   0  14      0.0000      2.9616      0.6128      0.0000
   2   0  14      6.4291      2.2281      7.5058      0.0000
   4   0  14     10.6425      1.4806    -11.3633      0.0000
  -4   1  14     20.2271      0.3639     20.1057      0.0000
  -3   1  14      1.5309      1.6397     -2.3631      0.0000
  -2   1  14      0.0000      1.7079      0.5571      0.0000
  -1   1  14      2.7089      1.5715     -3.7856      0.0000
   0   1  14      3.5845      1.5649     -4.1472      0.0000
   1   1  14      1.6126      1.9567     -0.5461      0.0000
   2   1  14      2.8329      1.9566      1.7095      0.0000
   3   1  14      2.2153      2.0304      3.6803      0.0000
   4   1  14      2.2158      2.0480      1.6579      0.0000
  -4   2  14      4.1743      1.3607      5.2516      0.0000
  -3   2  14     14.4035      0.3273     13.9093      0.0000
  -2   2  14      1.9645      1.6121      2.3457      0.0000
  -1   2  14      5.2726      0.8336     -5.2749      0.0000
   0   2  14      6.9782      0.7473      7.3323      0.0000
   1   2  14      2.5594      2.2200     -1.9569      0.0000
   2   2  14     10.3922      0.6004    -10.2121      0.0000
   3   2  14      3.0191      1.8706      4.0979      0.0000
  -3   3  14      2.1732      1.5935      0.4934      0.0000
  -2   3  14      3.5889      1.1381      2.7769      0.0000
  -1   3  14      4.1495      0.8800      4.4033      0.0000
   0   3  14      1.2415      1.6403      0.0069      0.0000
   1   3  14      0.0000      1.8833      2.3825      0.0000
   2   3  14      6.0228      1.2406     -6.4234      0.0000
   3   3  14      0.0000      2.1833     -0.7468      0.0000
  -2   4  14      0.0000      1.5017      0.1413      0.0000
  -1   4  14      0.5812      1.4885     -0.4713      0.0000
   0   4  14      7.4942      0.6193     -7.5261      0.0000
   1   4  14      0.0000      1.9183     -1.2799      0.0000
   2   4  14      5.4571      1.0626      6.0253      0.0000
 
